# Supplementary material for: Comparative transcriptome analysis of the Asteraceae halophyte Karelinia caspica under salt stress
Source: BMC Res Notes. 2014 Dec 17;7:927. doi: 10.1186/1756-0500-7-927 (PMC4320537; doi:10.1186/1756-0500-7-927)
Supplement: Supplementary file 3 — Additional file 3: Table S3: Detailed information for 216,415 unigenes annotated in the K. caspica transcriptome. (ZIP 16 MB) [file 13104_2013_3468_MOESM3_ESM.zip]

Archive with 1 entries (1 files):
- 1221258801203867_add3.rar
