# Supplementary material for: Comparative transcriptome analysis of the Asteraceae halophyte Karelinia caspica under salt stress
Source: BMC Res Notes. 2014 Dec 17;7:927. doi: 10.1186/1756-0500-7-927 (PMC4320537; doi:10.1186/1756-0500-7-927)
Supplement: Supplementary file 5 — Additional file 5: Table S5: Detailed information for 60,127 differentially expressed unigenes between the control and salt stress samples. (XLSX 11 MB) [file 13104_2013_3468_MOESM5_ESM.xlsx]

## Sheet: DEG_up
Transcript	significance	Duizhao	Chuli	fold.change(AB)	fisher.greater(AB)	fisher.less(AB)	chisq(AB)	fisher.greater.fdr(AB)	fisher.less.fdr(AB)	chisq.fdr(AB)	Name	Definition	Length	Swissprot_des	Swissprot_evalue	Cdd_des	Cdd_evalue	Trembl_des	Trembl_evalue	NR_des	NR_evalue	PFAM_des	PFAM_evalue	KOG	GO	EC	KO	Pathway
comp948131_c0_seq1	up	0.06	0.12	1	1	1	0.0265782	1	1	0.363162	ZYG11	Zyg-11 protein homolog	170	sp|Q9W0E8|ZER1_DROME Protein zer-1 homolog OS=Drosophila melanogaster GN=CG12084 PE=2 SV=2	6e-16	-	-	tr|B4LCX2|B4LCX2_DROVI GJ12467 OS=Drosophila virilis GN=GJ12467 PE=4 SV=1	2e-14	ref|XP_002046491.1| GJ12467 [Drosophila virilis] gb|EDW68833.1| GJ12467 [Drosophila virilis]	2e-14	lcl|ZER1_DROME/1-792 PB001581; Pfam-B_1581;	5e-15	-	GO:0005488.binding;	-	K10350	-
comp264965_c0_seq1	up	0.08	0.32	2	1	1	0.228317	1	1	0.54653	ZYG11	Zyg-11 protein homolog	251	sp|Q9W0E8|ZER1_DROME Protein zer-1 homolog OS=Drosophila melanogaster GN=CG12084 PE=2 SV=2	3e-23	-	-	tr|E3X2X4|E3X2X4_ANODA Putative uncharacterized protein OS=Anopheles darlingi GN=AND_12361 PE=4 SV=1	5e-25	gb|EFR23725.1| hypothetical protein AND_12361 [Anopheles darlingi]	5e-25	lcl|ZER1_DROME/1-792 PB001581; Pfam-B_1581;	2e-22	-	GO:0031462.Cul2-RING ubiquitin ligase complex;GO:0051438.regulation of ubiquitin-protein ligase activity;GO:0016567.protein ubiquitination;GO:0005488.binding;GO:0004842.ubiquitin-protein ligase activity;	-	K10350	-
comp13927_c0_seq1	up	0.25	0.79	1.65992	0.502393	1	0.648423	1	1	0.958125	ZFR	zinc finger RNA-binding protein	2730	sp|Q6GPM1|ZFR_XENLA Zinc finger RNA-binding protein OS=Xenopus laevis GN=zfr PE=2 SV=1	0	gnl|CDD|128842 smart00572. DZF. domain in DSRM or ZnF_C2H2 domain containing proteins.	7e-99	tr|F4WQ48|F4WQ48_ACREC Zinc finger RNA-binding protein OS=Acromyrmex echinatior GN=G5I_07908 PE=4 SV=1	0	ref|XP_624428.2| PREDICTED: zinc finger RNA-binding protein [Apis mellifera]	0	lcl|E0VRI0_PEDHC/650-906 PF07528.9;DZF;	2e-104	R	GO:0005634.nucleus;GO:0003723.RNA binding;GO:0003677.DNA binding;GO:0007275.multicellular organismal development;GO:0008270.zinc ion binding;GO:0005622.intracellular;GO:0005737.cytoplasm;GO:0003676.nucleic acid binding;	-	K13203	-
comp13927_c0_seq2	up	0.25	0.8	1.67807	0.502393	1	0.656996	1	1	0.962023	ZFR	zinc finger RNA-binding protein	2712	sp|Q6GPM1|ZFR_XENLA Zinc finger RNA-binding protein OS=Xenopus laevis GN=zfr PE=2 SV=1	0	gnl|CDD|128842 smart00572. DZF. domain in DSRM or ZnF_C2H2 domain containing proteins.	7e-99	tr|F4WQ48|F4WQ48_ACREC Zinc finger RNA-binding protein OS=Acromyrmex echinatior GN=G5I_07908 PE=4 SV=1	0	ref|XP_624428.2| PREDICTED: zinc finger RNA-binding protein [Apis mellifera]	0	lcl|E0VRI0_PEDHC/650-906 PF07528.9;DZF;	2e-104	R	GO:0005634.nucleus;GO:0003723.RNA binding;GO:0003677.DNA binding;GO:0007275.multicellular organismal development;GO:0008270.zinc ion binding;GO:0005622.intracellular;GO:0005737.cytoplasm;GO:0003676.nucleic acid binding;	-	K13203	-
comp551223_c0_seq1	up	0.09	0.18	1	1	1	0.0794643	1	1	0.376276	DPF2. REQ	zinc finger protein ubi-d4	222	sp|P58268|REQU_CHICK Zinc finger protein ubi-d4 OS=Gallus gallus GN=REQ PE=2 SV=1	1e-17	gnl|CDD|206221 pfam14051. Requiem_N. N-terminal domain of DPF2/REQ. This putative domain has been detected on the human DPF2 protein and was subsequently targeted for structure determination by the Joint Center for Structural Genomics (JCSG). Possibly. the C-terminus extends by 30 amino acids and forms a separate domain. DPF2 interacts with estrogen related receptor alpha (Err-alpha). an orphan r…	6e-37	tr|F4W5M5|F4W5M5_ACREC Zinc finger protein ubi-d4 OS=Acromyrmex echinatior GN=G5I_00723 PE=4 SV=1	9e-28	gb|EGI70522.1| Zinc finger protein ubi-d4 [Acromyrmex echinatior]	9e-28	lcl|B4KLS0_DROMO/20-93 PF14051.1;Requiem_N;	1e-25	K	GO:0046872.metal ion binding;GO:0005622.intracellular;GO:0008270.zinc ion binding;	-	K13196	-
comp889323_c0_seq1	up	0.05	0.2	2	1	1	0.0886781	1	1	0.385909	GLIS2	zinc finger protein GLIS2	197	sp|Q7K0S9|GLIS2_DROME Zinc finger protein GLIS2 homolog OS=Drosophila melanogaster GN=sug PE=2 SV=1	1e-14	-	-	tr|B4P4W9|B4P4W9_DROYA GE12506 OS=Drosophila yakuba GN=GE12506 PE=4 SV=1	5e-13	ref|XP_002090978.1| GE12506 [Drosophila yakuba] gb|EDW90690.1| GE12506 [Drosophila yakuba]	4e-13	lcl|E9J915_SOLIN/123-149 PF00096.21;zf-C2H2;	2e-11	-	GO:0045892.negative regulation of transcription. DNA-dependent;GO:0007399.nervous system development;GO:0005634.nucleus;GO:0003677.DNA binding;GO:0030154.cell differentiation;GO:0006355.regulation of transcription. DNA-dependent;GO:0016607.nuclear speck;GO:0005622.intracellular;GO:0006351.transcription. DNA-dependent;GO:0005737.cytoplasm;GO:0045893.positive regulation of transcription. DNA-depend…	-	K09233	-
comp862048_c0_seq1	up	0.06	0.15	1.32193	1	1	0.0468118	1	1	0.363162	GLI	zinc finger protein GLI	338	sp|O77027|CI_DROYA Protein cubitus interruptus (Fragment) OS=Drosophila yakuba GN=ci PE=3 SV=1	6e-40	-	-	tr|Q6XIF6|Q6XIF6_DROYA Similar to Drosophila melanogaster ci (Fragment) OS=Drosophila yakuba GN=ci PE=2 SV=1	4e-40	gb|AAR09897.1| similar to Drosophila melanogaster ci [Drosophila yakuba]	3e-40	lcl|Q708C9_9MYRI/109-136 PF13465.1;zf-H2C2_2;	6e-12	-	GO:0005634.nucleus;GO:0003677.DNA binding;GO:0030154.cell differentiation;GO:0006355.regulation of transcription. DNA-dependent;GO:0005622.intracellular;GO:0006351.transcription. DNA-dependent;GO:0005737.cytoplasm;GO:0045893.positive regulation of transcription. DNA-dependent;GO:0003676.nucleic acid binding;GO:0046872.metal ion binding;GO:0007275.multicellular organismal development;GO:0008270.zi…	-	K06230	ko04340. Hedgehog signaling pathway;ko05200. Pathways in cancer;ko05217. Basal cell carcinoma;
comp930885_c0_seq1	up	0.06	0.17	1.5025	1	1	0.0631555	1	1	0.372153	ZNF830. CCDC16	zinc finger protein 830	353	sp|Q6P0I6|ZN830_DANRE Zinc finger protein 830 OS=Danio rerio GN=znf830 PE=2 SV=1	7e-19	gnl|CDD|205843 pfam13666. DUF4151. Domain of unknown function (DUF4151). This domain is found on dynein heavy chain proteins. The exact function is not known but it is conserved from plants to Sch. pombe to human.	8e-28	tr|E0VB24|E0VB24_PEDHC Putative uncharacterized protein OS=Pediculus humanus subsp. corporis GN=Phum_PHUM050580 PE=4 SV=1	9e-31	ref|XP_002423318.1| conserved hypothetical protein [Pediculus humanus corporis] gb|EEB10580.1| conserved hypothetical protein [Pediculus humanus corporis]	8e-31	lcl|E0VB24_PEDHC/148-268 PF13666.1;DUF4151;	4e-32	S	GO:0005634.nucleus;GO:0005622.intracellular;GO:0007067.mitosis;GO:0046872.metal ion binding;GO:0007275.multicellular organismal development;GO:0051301.cell division;GO:0008270.zinc ion binding;GO:0007049.cell cycle;	-	K13104	-
comp321089_c0_seq1	up	0.13	0.29	1.15754	1	1	0.193853	1	1	0.503631	ZFHX4	zinc finger homeobox protein 4	839	sp|Q15911|ZFHX3_HUMAN Zinc finger homeobox protein 3 OS=Homo sapiens GN=ZFHX3 PE=1 SV=2	2e-53	-	-	tr|E0VGR2|E0VGR2_PEDHC Zfh4. putative OS=Pediculus humanus subsp. corporis GN=Phum_PHUM190870 PE=3 SV=1	5e-98	ref|XP_002425306.1| zfh4. putative [Pediculus humanus corporis] gb|EEB12568.1| zfh4. putative [Pediculus humanus corporis]	4e-98	lcl|B7PJQ2_IXOSC/438-536 PF12756.2;zf-C2H2_2;	4e-18	-	GO:0005634.nucleus;GO:0003677.DNA binding;GO:0006355.regulation of transcription. DNA-dependent;GO:0005622.intracellular;GO:0006351.transcription. DNA-dependent;GO:0005488.binding;GO:0003676.nucleic acid binding;GO:0043565.sequence-specific DNA binding;GO:0008270.zinc ion binding;GO:0003700.sequence-specific DNA binding transcription factor activity;	-	K09380	-
comp173224_c0_seq1	up	0.1	0.3	1.58496	1	1	0.204815	1	1	0.516603	ZFHX4	zinc finger homeobox protein 4	1047	sp|P28167|ZFH2_DROME Zinc finger protein 2 OS=Drosophila melanogaster GN=zfh2 PE=1 SV=2	1e-51	gnl|CDD|200956 pfam00046. Homeobox. Homeobox domain.	2e-16	tr|E0VGR2|E0VGR2_PEDHC Zfh4. putative OS=Pediculus humanus subsp. corporis GN=Phum_PHUM190870 PE=3 SV=1	4e-110	ref|XP_002425306.1| zfh4. putative [Pediculus humanus corporis] gb|EEB12568.1| zfh4. putative [Pediculus humanus corporis]	4e-110	lcl|B7PJQ2_IXOSC/1805-1861 PF00046.24;Homeobox;	6e-29	-	GO:0005634.nucleus;GO:0003677.DNA binding;GO:0006355.regulation of transcription. DNA-dependent;GO:0005622.intracellular;GO:0006351.transcription. DNA-dependent;GO:0003676.nucleic acid binding;GO:0043565.sequence-specific DNA binding;GO:0008270.zinc ion binding;GO:0003700.sequence-specific DNA binding transcription factor activity;	-	K09380	-
comp469852_c0_seq1	up	0.07	0.32	2.19265	1	1	0.228604	1	1	0.54653	ZNHIT1. VPS71	zinc finger HIT domain-containing protein 1	283	sp|O43257|ZNHI1_HUMAN Zinc finger HIT domain-containing protein 1 OS=Homo sapiens GN=ZNHIT1 PE=1 SV=1	1e-17	-	-	tr|E9J6Y6|E9J6Y6_SOLIN Putative uncharacterized protein (Fragment) OS=Solenopsis invicta GN=SINV_02359 PE=4 SV=1	1e-41	ref|XP_003394653.1| PREDICTED: zinc finger HIT domain-containing protein 1-like [Bombus terrestris] ref|XP_003490156.1| PREDICTED: zinc finger HIT domain-containing protein 1-like [Bombus impatiens]	6e-43	lcl|C4WXA8_ACYPI/8-59 PB002768; Pfam-B_2768;	2e-17	R	-	-	K11663	-
comp383956_c0_seq1	up	0.06	0.32	2.41504	1	1	0.228821	1	1	0.54653	ZNHIT1. VPS71	zinc finger HIT domain-containing protein 1	159	sp|Q8R331|ZNHI1_MOUSE Zinc finger HIT domain-containing protein 1 OS=Mus musculus GN=Znhit1 PE=2 SV=1	1e-16	gnl|CDD|203013 pfam04438. zf-HIT. HIT zinc finger. This presumed zinc finger contains up to 6 cysteine residues that could coordinate zinc. The domain is named after the HIT protein. This domain is also found in the Thyroid receptor interacting protein 3 (TRIP-3) that specifically interacts with the ligand binding domain of the thyroid receptor.	6e-14	tr|G6D6A7|G6D6A7_DANPL Putative uncharacterized protein OS=Danaus plexippus GN=KGM_16314 PE=4 SV=1	2e-20	gb|EHJ70974.1| hypothetical protein KGM_16314 [Danaus plexippus]	2e-20	lcl|E2BCQ1_9HYME/114-143 PF04438.11;zf-HIT;	3e-16	R	-	-	K11663	-
comp641022_c0_seq1	up	0.03	0.28	3.22239	1	1	0.177106	1	1	0.483285	ZBTB48. HKR3	zinc finger and BTB domain-containing protein 48	322	sp|Q8BQN6|OZF_MOUSE Zinc finger protein OZF OS=Mus musculus GN=Znf146 PE=2 SV=2	2e-22	gnl|CDD|205643 pfam13465. zf-H2C2_2. Zinc-finger double domain.	5e-08	tr|G5AW21|G5AW21_HETGA Zinc finger protein 844 (Fragment) OS=Heterocephalus glaber GN=GW7_17030 PE=4 SV=1	6e-23	gb|EHB01232.1| Zinc finger protein 844. partial [Heterocephalus glaber]	5e-23	-	-	K	GO:0005634.nucleus;GO:0003677.DNA binding;GO:0006355.regulation of transcription. DNA-dependent;GO:0005622.intracellular;GO:0005737.cytoplasm;GO:0003676.nucleic acid binding;GO:0046872.metal ion binding;GO:0005730.nucleolus;GO:0008270.zinc ion binding;	-	K10519	-
comp220049_c0_seq1	up	0.12	0.31	1.36923	1	1	0.215571	1	1	0.531027	YUCCA	YUCCA family monooxygenase	164	sp|O23024|YUC3_ARATH Flavin-containing monooxygenase YUCCA3 OS=Arabidopsis thaliana GN=YUC3 PE=2 SV=1	2e-19	-	-	tr|D2IGV2|D2IGV2_SOLLC Flavin monooxygenase-like protein OS=Solanum lycopersicum GN=FZY3 PE=4 SV=1	1e-18	gb|ACX33887.1| flavin monooxygenase-like protein [Solanum lycopersicum]	1e-18	lcl|D2IGV2_SOLLC/33-363 PF00743.14;FMO-like;	9e-20	-	GO:0050661.NADP binding;GO:0050660.flavin adenine dinucleotide binding;GO:0004499.N.N-dimethylaniline monooxygenase activity;GO:0004497.monooxygenase activity;GO:0055114.oxidation-reduction process;GO:0016491.oxidoreductase activity;	EC:1.14.13.-	K11816	ko00380. Tryptophan metabolism;
comp496191_c0_seq1	up	0.05	0.22	2.1375	1	1	0.109634	1	1	0.407948	YUCCA	YUCCA family monooxygenase	409	-	-	-	-	-	-	-	-	-	-	-	-	EC:1.14.13.-	K11816	ko00380. Tryptophan metabolism;
comp43819_c0_seq5	up	0.91	2.13	1.22691	0.50359	0.873197	0.906199	1	1	0.992965	YEATS4. GAS41. YAF9	YEATS domain-containing protein 4	340	sp|Q755P0|AF9_ASHGO Protein AF-9 homolog OS=Ashbya gossypii (strain ATCC 10895 / CBS 109.51 / FGSC 9923 / NRRL Y-1056) GN=YAF9 PE=3 SV=1	7e-33	gnl|CDD|190614 pfam03366. YEATS. YEATS family. We have named this family the YEATS family. after `YNK7'. `ENL'. `AF-9'. and `TFIIF small subunit'. This family also contains the GAS41 protein. All these proteins are thought to have a transcription stimulatory activity.	1e-31	tr|D7SP09|D7SP09_VITVI Putative uncharacterized protein OS=Vitis vinifera GN=VIT_04s0023g03240 PE=4 SV=1	5e-114	ref|XP_002269156.2| PREDICTED: protein AF-9 homolog [Vitis vinifera] emb|CBI17388.3| unnamed protein product [Vitis vinifera]	5e-114	lcl|D7SP09_VITVI/71-154 PF03366.11;YEATS;	6e-40	K	GO:0005634.nucleus;GO:0006281.DNA repair;GO:0006355.regulation of transcription. DNA-dependent;GO:0006351.transcription. DNA-dependent;GO:0006974.response to DNA damage stimulus;GO:0005737.cytoplasm;GO:0016568.chromatin modification;	-	K11341	-
comp40912_c0_seq2	up	29.15	83.14	1.51205	2.14052e-07	1	7.43147e-07	0.000592929	1	0.000770472	xylA	xylose isomerase	1940	sp|Q9FKK7|XYLA_ARATH Xylose isomerase OS=Arabidopsis thaliana GN=XYLA PE=2 SV=2	0	gnl|CDD|178511 PLN02923. PLN02923. xylose isomerase.	0	tr|B9IM30|B9IM30_POPTR Xylose isomerase OS=Populus trichocarpa GN=POPTRDRAFT_737826 PE=3 SV=1	0	ref|XP_002324488.1| predicted protein [Populus trichocarpa] gb|EEF03053.1| predicted protein [Populus trichocarpa]	0	lcl|B8LKP5_PICSI/22-282 PF01261.19;AP_endonuc_2;	4e-115	-	GO:0000287.magnesium ion binding;GO:0046872.metal ion binding;GO:0006098.pentose-phosphate shunt;GO:0016853.isomerase activity;GO:0005975.carbohydrate metabolic process;GO:0042732.D-xylose metabolic process;GO:0005737.cytoplasm;GO:0009045.xylose isomerase activity;	EC:5.3.1.5	K01805	ko00040. Pentose and glucuronate interconversions;ko00051. Fructose and mannose metabolism;
comp40912_c0_seq1	up	26.18	75.46	1.52725	7.08298e-07	1	2.13189e-06	0.00165392	1	0.00205859	xylA	xylose isomerase	2155	sp|Q9FKK7|XYLA_ARATH Xylose isomerase OS=Arabidopsis thaliana GN=XYLA PE=2 SV=2	0	gnl|CDD|178511 PLN02923. PLN02923. xylose isomerase.	0	tr|B9IM30|B9IM30_POPTR Xylose isomerase OS=Populus trichocarpa GN=POPTRDRAFT_737826 PE=3 SV=1	0	ref|XP_002324488.1| predicted protein [Populus trichocarpa] gb|EEF03053.1| predicted protein [Populus trichocarpa]	0	lcl|B8LKP5_PICSI/22-282 PF01261.19;AP_endonuc_2;	4e-115	-	GO:0000287.magnesium ion binding;GO:0046872.metal ion binding;GO:0006098.pentose-phosphate shunt;GO:0016853.isomerase activity;GO:0005975.carbohydrate metabolic process;GO:0042732.D-xylose metabolic process;GO:0005737.cytoplasm;GO:0009045.xylose isomerase activity;	EC:5.3.1.5	K01805	ko00040. Pentose and glucuronate interconversions;ko00051. Fructose and mannose metabolism;
comp36516_c0_seq1	up	69.71	141.77	1.02411	6.10029e-07	1	1.4612e-06	0.00144839	1	0.00143202	E2.4.1.207	xyloglucan:xyloglucosyl transferase	1446	sp|Q8LF99|XTH6_ARATH Probable xyloglucan endotransglucosylase/hydrolase protein 6 OS=Arabidopsis thaliana GN=XTH6 PE=2 SV=2	2e-165	gnl|CDD|185685 cd02176. GH16_XET. Xyloglucan endotransglycosylase. member of glycosyl hydrolase family 16. Xyloglucan endotransglycosylases (XETs) cleave and religate xyloglucan polymers in plant cell walls via a transglycosylation mechanism. Xyloglucan is a soluble hemicellulose with a backbone of beta-1.4-linked glucose units. partially substituted with alpha-1.6-linked xylopyranose branches. I…	7e-171	tr|G1FC38|G1FC38_TAGPA Xyloglucan endotransglucosylase/hydrolase OS=Tagetes patula GN=XTH PE=2 SV=1	0	gb|AEK32594.1| xyloglucan endotransglucosylase/hydrolase [Tagetes patula]	0	lcl|A0MA75_GERHY/38-220 PF00722.16;Glyco_hydro_16;	4e-126	-	GO:0048046.apoplast;GO:0016762.xyloglucan:xyloglucosyl transferase activity;GO:0008152.metabolic process;GO:0006073.cellular glucan metabolic process;GO:0016798.hydrolase activity. acting on glycosyl bonds;GO:0007047.cellular cell wall organization;GO:0004553.hydrolase activity. hydrolyzing O-glycosyl compounds;GO:0005618.cell wall;GO:0016787.hydrolase activity;GO:0005975.carbohydrate metabolic p…	EC:2.4.1.207	K08235	-
comp32790_c0_seq2	up	0.55	1.17	1.08901	0.752387	0.747602	0.767209	1	1	0.990082	E2.4.1.207	xyloglucan:xyloglucosyl transferase	1141	sp|Q8LC45|XTH33_ARATH Probable xyloglucan endotransglucosylase/hydrolase protein 33 OS=Arabidopsis thaliana GN=XTH33 PE=2 SV=2	2e-95	-	-	tr|Q3HNW2|Q3HNW2_APIGR Xyloglucan endotransglycosylase hydrolase OS=Apium graveolens GN=XTH1 PE=2 SV=1	4e-113	gb|ABA54988.1| xyloglucan endotransglycosylase hydrolase [Apium graveolens]	4e-113	lcl|Q3HNW2_APIGR/41-226 PF00722.16;Glyco_hydro_16;	2e-77	-	GO:0048046.apoplast;GO:0016762.xyloglucan:xyloglucosyl transferase activity;GO:0004553.hydrolase activity. hydrolyzing O-glycosyl compounds;GO:0016787.hydrolase activity;GO:0005618.cell wall;GO:0006073.cellular glucan metabolic process;GO:0005975.carbohydrate metabolic process;	EC:2.4.1.207	K08235	-
comp32790_c0_seq1	up	0.47	1.06	1.17333	0.502393	1	0.735823	1	1	0.986268	E2.4.1.207	xyloglucan:xyloglucosyl transferase	1221	sp|Q8LC45|XTH33_ARATH Probable xyloglucan endotransglucosylase/hydrolase protein 33 OS=Arabidopsis thaliana GN=XTH33 PE=2 SV=2	2e-95	-	-	tr|Q3HNW2|Q3HNW2_APIGR Xyloglucan endotransglycosylase hydrolase OS=Apium graveolens GN=XTH1 PE=2 SV=1	4e-113	gb|ABA54988.1| xyloglucan endotransglycosylase hydrolase [Apium graveolens]	4e-113	lcl|Q3HNW2_APIGR/41-226 PF00722.16;Glyco_hydro_16;	2e-77	-	GO:0048046.apoplast;GO:0016762.xyloglucan:xyloglucosyl transferase activity;GO:0004553.hydrolase activity. hydrolyzing O-glycosyl compounds;GO:0016787.hydrolase activity;GO:0005618.cell wall;GO:0006073.cellular glucan metabolic process;GO:0005975.carbohydrate metabolic process;	EC:2.4.1.207	K08235	-
comp43093_c0_seq3	up	1.2	3.53	1.55663	0.190506	0.967995	0.547753	1	1	0.889817	E2.4.1.207	xyloglucan:xyloglucosyl transferase	639	sp|Q8LC45|XTH33_ARATH Probable xyloglucan endotransglucosylase/hydrolase protein 33 OS=Arabidopsis thaliana GN=XTH33 PE=2 SV=2	2e-114	gnl|CDD|185685 cd02176. GH16_XET. Xyloglucan endotransglycosylase. member of glycosyl hydrolase family 16. Xyloglucan endotransglycosylases (XETs) cleave and religate xyloglucan polymers in plant cell walls via a transglycosylation mechanism. Xyloglucan is a soluble hemicellulose with a backbone of beta-1.4-linked glucose units. partially substituted with alpha-1.6-linked xylopyranose branches. I…	2e-119	tr|Q3HNW2|Q3HNW2_APIGR Xyloglucan endotransglycosylase hydrolase OS=Apium graveolens GN=XTH1 PE=2 SV=1	4e-149	gb|ABA54988.1| xyloglucan endotransglycosylase hydrolase [Apium graveolens]	3e-149	lcl|Q3HNW2_APIGR/41-226 PF00722.16;Glyco_hydro_16;	9e-102	-	GO:0048046.apoplast;GO:0016762.xyloglucan:xyloglucosyl transferase activity;GO:0004553.hydrolase activity. hydrolyzing O-glycosyl compounds;GO:0016787.hydrolase activity;GO:0005618.cell wall;GO:0006073.cellular glucan metabolic process;GO:0005975.carbohydrate metabolic process;	EC:2.4.1.207	K08235	-
comp49256_c0_seq5	up	1.8	5.45	1.59826	0.230508	0.935914	0.331396	1	1	0.670912	E2.4.1.207	xyloglucan:xyloglucosyl transferase	289	sp|Q38910|XTH23_ARATH Probable xyloglucan endotransglucosylase/hydrolase protein 23 OS=Arabidopsis thaliana GN=XTH23 PE=2 SV=1	4e-140	gnl|CDD|185685 cd02176. GH16_XET. Xyloglucan endotransglycosylase. member of glycosyl hydrolase family 16. Xyloglucan endotransglycosylases (XETs) cleave and religate xyloglucan polymers in plant cell walls via a transglycosylation mechanism. Xyloglucan is a soluble hemicellulose with a backbone of beta-1.4-linked glucose units. partially substituted with alpha-1.6-linked xylopyranose branches. I…	3e-156	tr|B9SJR0|B9SJR0_RICCO Putative uncharacterized protein OS=Ricinus communis GN=RCOM_1630040 PE=4 SV=1	7e-152	ref|XP_003542156.1| PREDICTED: probable xyloglucan endotransglucosylase/hydrolase protein 23-like [Glycine max]	4e-153	lcl|Q06BI4_CUCME/25-206 PF00722.16;Glyco_hydro_16;	7e-110	-	GO:0048046.apoplast;GO:0016762.xyloglucan:xyloglucosyl transferase activity;GO:0008152.metabolic process;GO:0006073.cellular glucan metabolic process;GO:0016798.hydrolase activity. acting on glycosyl bonds;GO:0004553.hydrolase activity. hydrolyzing O-glycosyl compounds;GO:0005618.cell wall;GO:0016787.hydrolase activity;GO:0005975.carbohydrate metabolic process;	EC:2.4.1.207	K08235	-
comp43093_c0_seq1	up	1.47	4.47	1.60446	0.190506	0.967995	0.418543	1	1	0.768272	E2.4.1.207	xyloglucan:xyloglucosyl transferase	1195	sp|Q8LC45|XTH33_ARATH Probable xyloglucan endotransglucosylase/hydrolase protein 33 OS=Arabidopsis thaliana GN=XTH33 PE=2 SV=2	2e-114	gnl|CDD|185685 cd02176. GH16_XET. Xyloglucan endotransglycosylase. member of glycosyl hydrolase family 16. Xyloglucan endotransglycosylases (XETs) cleave and religate xyloglucan polymers in plant cell walls via a transglycosylation mechanism. Xyloglucan is a soluble hemicellulose with a backbone of beta-1.4-linked glucose units. partially substituted with alpha-1.6-linked xylopyranose branches. I…	2e-119	tr|Q3HNW2|Q3HNW2_APIGR Xyloglucan endotransglycosylase hydrolase OS=Apium graveolens GN=XTH1 PE=2 SV=1	4e-149	gb|ABA54988.1| xyloglucan endotransglycosylase hydrolase [Apium graveolens]	3e-149	lcl|Q3HNW2_APIGR/41-226 PF00722.16;Glyco_hydro_16;	9e-102	-	GO:0048046.apoplast;GO:0016762.xyloglucan:xyloglucosyl transferase activity;GO:0004553.hydrolase activity. hydrolyzing O-glycosyl compounds;GO:0016787.hydrolase activity;GO:0005618.cell wall;GO:0006073.cellular glucan metabolic process;GO:0005975.carbohydrate metabolic process;	EC:2.4.1.207	K08235	-
comp43093_c0_seq2	up	1.36	4.3	1.66073	0.190506	0.967995	0.421361	1	1	0.77118	E2.4.1.207	xyloglucan:xyloglucosyl transferase	990	sp|Q8LC45|XTH33_ARATH Probable xyloglucan endotransglucosylase/hydrolase protein 33 OS=Arabidopsis thaliana GN=XTH33 PE=2 SV=2	2e-114	gnl|CDD|185685 cd02176. GH16_XET. Xyloglucan endotransglycosylase. member of glycosyl hydrolase family 16. Xyloglucan endotransglycosylases (XETs) cleave and religate xyloglucan polymers in plant cell walls via a transglycosylation mechanism. Xyloglucan is a soluble hemicellulose with a backbone of beta-1.4-linked glucose units. partially substituted with alpha-1.6-linked xylopyranose branches. I…	2e-119	tr|Q3HNW2|Q3HNW2_APIGR Xyloglucan endotransglycosylase hydrolase OS=Apium graveolens GN=XTH1 PE=2 SV=1	4e-149	gb|ABA54988.1| xyloglucan endotransglycosylase hydrolase [Apium graveolens]	3e-149	lcl|Q3HNW2_APIGR/41-226 PF00722.16;Glyco_hydro_16;	9e-102	-	GO:0048046.apoplast;GO:0016762.xyloglucan:xyloglucosyl transferase activity;GO:0004553.hydrolase activity. hydrolyzing O-glycosyl compounds;GO:0016787.hydrolase activity;GO:0005618.cell wall;GO:0006073.cellular glucan metabolic process;GO:0005975.carbohydrate metabolic process;	EC:2.4.1.207	K08235	-
comp43093_c0_seq4	up	0.83	2.71	1.70711	0.316099	0.936295	0.64644	1	1	0.957214	E2.4.1.207	xyloglucan:xyloglucosyl transferase	434	sp|Q8LC45|XTH33_ARATH Probable xyloglucan endotransglucosylase/hydrolase protein 33 OS=Arabidopsis thaliana GN=XTH33 PE=2 SV=2	2e-114	gnl|CDD|185685 cd02176. GH16_XET. Xyloglucan endotransglycosylase. member of glycosyl hydrolase family 16. Xyloglucan endotransglycosylases (XETs) cleave and religate xyloglucan polymers in plant cell walls via a transglycosylation mechanism. Xyloglucan is a soluble hemicellulose with a backbone of beta-1.4-linked glucose units. partially substituted with alpha-1.6-linked xylopyranose branches. I…	2e-119	tr|Q3HNW2|Q3HNW2_APIGR Xyloglucan endotransglycosylase hydrolase OS=Apium graveolens GN=XTH1 PE=2 SV=1	4e-149	gb|ABA54988.1| xyloglucan endotransglycosylase hydrolase [Apium graveolens]	3e-149	lcl|Q3HNW2_APIGR/41-226 PF00722.16;Glyco_hydro_16;	9e-102	-	GO:0048046.apoplast;GO:0016762.xyloglucan:xyloglucosyl transferase activity;GO:0004553.hydrolase activity. hydrolyzing O-glycosyl compounds;GO:0016787.hydrolase activity;GO:0005618.cell wall;GO:0006073.cellular glucan metabolic process;GO:0005975.carbohydrate metabolic process;	EC:2.4.1.207	K08235	-
comp49256_c0_seq4	up	2.04	7.8	1.9349	0.0563912	0.98883	0.132986	1	1	0.434591	E2.4.1.207	xyloglucan:xyloglucosyl transferase	323	sp|Q38910|XTH23_ARATH Probable xyloglucan endotransglucosylase/hydrolase protein 23 OS=Arabidopsis thaliana GN=XTH23 PE=2 SV=1	4e-140	gnl|CDD|185685 cd02176. GH16_XET. Xyloglucan endotransglycosylase. member of glycosyl hydrolase family 16. Xyloglucan endotransglycosylases (XETs) cleave and religate xyloglucan polymers in plant cell walls via a transglycosylation mechanism. Xyloglucan is a soluble hemicellulose with a backbone of beta-1.4-linked glucose units. partially substituted with alpha-1.6-linked xylopyranose branches. I…	3e-156	tr|B9SJR0|B9SJR0_RICCO Putative uncharacterized protein OS=Ricinus communis GN=RCOM_1630040 PE=4 SV=1	7e-152	ref|XP_003542156.1| PREDICTED: probable xyloglucan endotransglucosylase/hydrolase protein 23-like [Glycine max]	4e-153	lcl|Q06BI4_CUCME/25-206 PF00722.16;Glyco_hydro_16;	7e-110	-	GO:0048046.apoplast;GO:0016762.xyloglucan:xyloglucosyl transferase activity;GO:0008152.metabolic process;GO:0006073.cellular glucan metabolic process;GO:0016798.hydrolase activity. acting on glycosyl bonds;GO:0004553.hydrolase activity. hydrolyzing O-glycosyl compounds;GO:0005618.cell wall;GO:0016787.hydrolase activity;GO:0005975.carbohydrate metabolic process;	EC:2.4.1.207	K08235	-
comp49256_c0_seq3	up	0.68	3.27	2.26568	0.316099	0.936295	0.42923	1	1	0.779669	E2.4.1.207	xyloglucan:xyloglucosyl transferase	325	sp|Q38910|XTH23_ARATH Probable xyloglucan endotransglucosylase/hydrolase protein 23 OS=Arabidopsis thaliana GN=XTH23 PE=2 SV=1	4e-140	gnl|CDD|185685 cd02176. GH16_XET. Xyloglucan endotransglycosylase. member of glycosyl hydrolase family 16. Xyloglucan endotransglycosylases (XETs) cleave and religate xyloglucan polymers in plant cell walls via a transglycosylation mechanism. Xyloglucan is a soluble hemicellulose with a backbone of beta-1.4-linked glucose units. partially substituted with alpha-1.6-linked xylopyranose branches. I…	3e-156	tr|B9SJR0|B9SJR0_RICCO Putative uncharacterized protein OS=Ricinus communis GN=RCOM_1630040 PE=4 SV=1	7e-152	ref|XP_003542156.1| PREDICTED: probable xyloglucan endotransglucosylase/hydrolase protein 23-like [Glycine max]	4e-153	lcl|Q06BI4_CUCME/25-206 PF00722.16;Glyco_hydro_16;	7e-110	-	GO:0048046.apoplast;GO:0016762.xyloglucan:xyloglucosyl transferase activity;GO:0008152.metabolic process;GO:0006073.cellular glucan metabolic process;GO:0016798.hydrolase activity. acting on glycosyl bonds;GO:0004553.hydrolase activity. hydrolyzing O-glycosyl compounds;GO:0005618.cell wall;GO:0016787.hydrolase activity;GO:0005975.carbohydrate metabolic process;	EC:2.4.1.207	K08235	-
comp33410_c0_seq1	up	0.35	1.9	2.44057	0.252399	1	0.719228	1	1	0.983043	E2.4.1.207	xyloglucan:xyloglucosyl transferase	875	sp|Q38911|XTH15_ARATH Probable xyloglucan endotransglucosylase/hydrolase protein 15 OS=Arabidopsis thaliana GN=XTH15 PE=1 SV=1	5e-121	gnl|CDD|185685 cd02176. GH16_XET. Xyloglucan endotransglycosylase. member of glycosyl hydrolase family 16. Xyloglucan endotransglycosylases (XETs) cleave and religate xyloglucan polymers in plant cell walls via a transglycosylation mechanism. Xyloglucan is a soluble hemicellulose with a backbone of beta-1.4-linked glucose units. partially substituted with alpha-1.6-linked xylopyranose branches. I…	1e-152	tr|C0IRH9|C0IRH9_MALDO Xyloglucan endotransglucosylase/hydrolase 6 OS=Malus domestica PE=2 SV=1	1e-136	gb|ACD03230.1| xyloglucan endotransglucosylase/hydrolase 6 [Malus x domestica]	1e-136	lcl|C0IRG6_ACTDE/30-210 PF00722.16;Glyco_hydro_16;	7e-107	-	GO:0048046.apoplast;GO:0016762.xyloglucan:xyloglucosyl transferase activity;GO:0008152.metabolic process;GO:0006073.cellular glucan metabolic process;GO:0016798.hydrolase activity. acting on glycosyl bonds;GO:0004553.hydrolase activity. hydrolyzing O-glycosyl compounds;GO:0005618.cell wall;GO:0016787.hydrolase activity;GO:0005975.carbohydrate metabolic process;	EC:2.4.1.207	K08235	-
comp49256_c0_seq2	up	1.03	5.65	2.45561	0.0640862	0.991922	0.165057	1	1	0.470216	E2.4.1.207	xyloglucan:xyloglucosyl transferase	359	sp|Q38910|XTH23_ARATH Probable xyloglucan endotransglucosylase/hydrolase protein 23 OS=Arabidopsis thaliana GN=XTH23 PE=2 SV=1	4e-140	gnl|CDD|185685 cd02176. GH16_XET. Xyloglucan endotransglycosylase. member of glycosyl hydrolase family 16. Xyloglucan endotransglycosylases (XETs) cleave and religate xyloglucan polymers in plant cell walls via a transglycosylation mechanism. Xyloglucan is a soluble hemicellulose with a backbone of beta-1.4-linked glucose units. partially substituted with alpha-1.6-linked xylopyranose branches. I…	3e-156	tr|B9SJR0|B9SJR0_RICCO Putative uncharacterized protein OS=Ricinus communis GN=RCOM_1630040 PE=4 SV=1	7e-152	ref|XP_003542156.1| PREDICTED: probable xyloglucan endotransglucosylase/hydrolase protein 23-like [Glycine max]	4e-153	lcl|Q06BI4_CUCME/25-206 PF00722.16;Glyco_hydro_16;	7e-110	-	GO:0048046.apoplast;GO:0016762.xyloglucan:xyloglucosyl transferase activity;GO:0008152.metabolic process;GO:0006073.cellular glucan metabolic process;GO:0016798.hydrolase activity. acting on glycosyl bonds;GO:0004553.hydrolase activity. hydrolyzing O-glycosyl compounds;GO:0005618.cell wall;GO:0016787.hydrolase activity;GO:0005975.carbohydrate metabolic process;	EC:2.4.1.207	K08235	-
comp34582_c1_seq1	up	0.31	1.83	2.5615	0.252399	1	0.72749	1	1	0.984634	E2.4.1.207	xyloglucan:xyloglucosyl transferase	996	sp|P93046|XTH31_ARATH Probable xyloglucan endotransglucosylase/hydrolase protein 31 OS=Arabidopsis thaliana GN=XTH31 PE=2 SV=2	2e-146	gnl|CDD|185685 cd02176. GH16_XET. Xyloglucan endotransglycosylase. member of glycosyl hydrolase family 16. Xyloglucan endotransglycosylases (XETs) cleave and religate xyloglucan polymers in plant cell walls via a transglycosylation mechanism. Xyloglucan is a soluble hemicellulose with a backbone of beta-1.4-linked glucose units. partially substituted with alpha-1.6-linked xylopyranose branches. I…	1e-122	tr|B9SCJ0|B9SCJ0_RICCO Xyloglucan endotransglucosylase/hydrolase protein 2. putative OS=Ricinus communis GN=RCOM_0474040 PE=4 SV=1	1e-152	ref|XP_002523709.1| Xyloglucan endotransglucosylase/hydrolase protein 2 precursor. putative [Ricinus communis] gb|EEF38649.1| Xyloglucan endotransglucosylase/hydrolase protein 2 precursor. putative [Ricinus communis]	1e-152	lcl|B9SCJ0_RICCO/40-224 PF00722.16;Glyco_hydro_16;	3e-113	-	GO:0048046.apoplast;GO:0016762.xyloglucan:xyloglucosyl transferase activity;GO:0008152.metabolic process;GO:0006073.cellular glucan metabolic process;GO:0016798.hydrolase activity. acting on glycosyl bonds;GO:0007047.cellular cell wall organization;GO:0004553.hydrolase activity. hydrolyzing O-glycosyl compounds;GO:0016787.hydrolase activity;GO:0005618.cell wall;GO:0016757.transferase activity. tr…	EC:2.4.1.207	K08235	-
comp319008_c0_seq1	up	0.05	0.41	3.03562	1	1	0.343697	1	1	0.684999	E2.4.1.207	xyloglucan:xyloglucosyl transferase	221	sp|Q9FKL9|XTH12_ARATH Probable xyloglucan endotransglucosylase/hydrolase protein 12 OS=Arabidopsis thaliana GN=XTH12 PE=2 SV=1	3e-37	gnl|CDD|185685 cd02176. GH16_XET. Xyloglucan endotransglycosylase. member of glycosyl hydrolase family 16. Xyloglucan endotransglycosylases (XETs) cleave and religate xyloglucan polymers in plant cell walls via a transglycosylation mechanism. Xyloglucan is a soluble hemicellulose with a backbone of beta-1.4-linked glucose units. partially substituted with alpha-1.6-linked xylopyranose branches. I…	4e-48	tr|Q06H37|Q06H37_ARAHY Syringolide-induced protein 19-1-5 (Fragment) OS=Arachis hypogaea PE=2 SV=1	3e-41	ref|XP_003549490.1| PREDICTED: probable xyloglucan endotransglucosylase/hydrolase protein 23-like [Glycine max]	3e-41	lcl|C6TIV9_SOYBN/25-199 PF00722.16;Glyco_hydro_16;	8e-41	-	GO:0048046.apoplast;GO:0016762.xyloglucan:xyloglucosyl transferase activity;GO:0008152.metabolic process;GO:0006073.cellular glucan metabolic process;GO:0016798.hydrolase activity. acting on glycosyl bonds;GO:0004553.hydrolase activity. hydrolyzing O-glycosyl compounds;GO:0005618.cell wall;GO:0016757.transferase activity. transferring glycosyl groups;GO:0016787.hydrolase activity;GO:0005975.carbo…	EC:2.4.1.207	K08235	-
comp31193_c0_seq1	up	0.1	3.85	5.26679	0.0637055	1	0.169387	1	1	0.475203	E2.4.1.207	xyloglucan:xyloglucosyl transferase	206	sp|Q38911|XTH15_ARATH Probable xyloglucan endotransglucosylase/hydrolase protein 15 OS=Arabidopsis thaliana GN=XTH15 PE=1 SV=1	6e-12	gnl|CDD|203551 pfam06955. XET_C. Xyloglucan endo-transglycosylase (XET) C-terminus. This family represents the C-terminus (approximately 60 residues) of plant xyloglucan endo-transglycosylase (XET). Xyloglucan is the predominant hemicellulose in the cell walls of most dicotyledons. With cellulose. it forms a network that strengthens the cell wall. XET catalyzes the splitting of xyloglucan chains …	9e-20	tr|B9SAD7|B9SAD7_RICCO Xyloglucan:xyloglucosyl transferase. putative OS=Ricinus communis GN=RCOM_0585140 PE=4 SV=1	6e-12	ref|XP_002522956.1| xyloglucan:xyloglucosyl transferase. putative [Ricinus communis] gb|EEF39386.1| xyloglucan:xyloglucosyl transferase. putative [Ricinus communis]	6e-12	lcl|Q9ZRV1_FAGSY/225-287 PF06955.7;XET_C;	3e-13	-	GO:0048046.apoplast;GO:0016762.xyloglucan:xyloglucosyl transferase activity;GO:0008152.metabolic process;GO:0006073.cellular glucan metabolic process;GO:0016798.hydrolase activity. acting on glycosyl bonds;GO:0004553.hydrolase activity. hydrolyzing O-glycosyl compounds;GO:0016787.hydrolase activity;GO:0005618.cell wall;GO:0016757.transferase activity. transferring glycosyl groups;GO:0005975.carbo…	EC:2.4.1.207	K08235	-
comp812664_c0_seq1	up	0.03	0.21	2.80735	1	1	0.0937026	1	1	0.392283	E3.6.3.44	xenobiotic-transporting ATPase	387	sp|Q54JR2|ABCC3_DICDI ABC transporter C family member 3 OS=Dictyostelium discoideum GN=abcC3 PE=3 SV=1	1e-15	-	-	tr|D6WJW0|D6WJW0_TRICA Putative uncharacterized protein OS=Tribolium castaneum GN=TcasGA2_TC013751 PE=3 SV=1	6e-19	ref|XP_973693.1| PREDICTED: similar to CG7627 CG7627-PA [Tribolium castaneum] gb|EFA03657.1| hypothetical protein TcasGA2_TC013751 [Tribolium castaneum]	6e-19	-	-	-	GO:0006810.transport;GO:0055085.transmembrane transport;GO:0005524.ATP binding;GO:0042626.ATPase activity. coupled to transmembrane movement of substances;GO:0000166.nucleotide binding;GO:0006200.ATP catabolic process;GO:0016021.integral to membrane;GO:0017111.nucleoside-triphosphatase activity;GO:0016887.ATPase activity;	EC:3.6.3.44	K10835	-
comp714908_c0_seq1	up	0.09	0.22	1.28951	1	1	0.117525	1	1	0.417292	ABA2	xanthoxin dehydrogenase	544	sp|Q7FAE1|MOMAS_ORYSJ Momilactone A synthase OS=Oryza sativa subsp. japonica GN=Os04g0179200 PE=2 SV=1	2e-39	gnl|CDD|187587 cd05326. secoisolariciresinol-DH_like_SDR_c. secoisolariciresinol dehydrogenase (secoisolariciresinol-DH)-like. classical (c) SDRs. Podophyllum secoisolariciresinol-DH is a homo tetrameric. classical SDR that catalyzes the NAD-dependent conversion of (-)-secoisolariciresinol to (-)-matairesinol via a (-)-lactol intermediate. (-)-Matairesinol is an intermediate to various 8'-lignans…	9e-60	tr|F6HKP6|F6HKP6_VITVI Putative uncharacterized protein OS=Vitis vinifera GN=VIT_08s0007g02700 PE=3 SV=1	4e-67	emb|CBI30353.3| unnamed protein product [Vitis vinifera]	2e-67	lcl|D7TH37_VITVI/93-239 PF13561.1;adh_short_C2;	8e-65	-	GO:0008152.metabolic process;GO:0007275.multicellular organismal development;GO:0055041.cyclopentanol dehydrogenase activity;GO:0055114.oxidation-reduction process;GO:0005488.binding;GO:0016491.oxidoreductase activity;	EC:1.1.1.288	K09841	ko00906. Carotenoid biosynthesis;
comp806040_c0_seq1	up	0.08	0.16	1	1	1	0.0600661	1	1	0.363415	XDH	xanthine dehydrogenase/oxidase	255	sp|P10351|XDH_DROME Xanthine dehydrogenase OS=Drosophila melanogaster GN=ry PE=2 SV=2	2e-22	gnl|CDD|178494 PLN02906. PLN02906. xanthine dehydrogenase.	1e-35	tr|D2SNN8|D2SNN8_HELVI Xanthine dehydrogenase (Fragment) OS=Heliothis virescens GN=hvpg0039 PE=2 SV=1	4e-27	gb|ACX53729.1| xanthine dehydrogenase [Heliothis virescens]	4e-27	-	-	F	GO:0008762.UDP-N-acetylmuramate dehydrogenase activity;GO:0051537.2 iron. 2 sulfur cluster binding;GO:0005506.iron ion binding;GO:0050660.flavin adenine dinucleotide binding;GO:0005777.peroxisome;GO:0004854.xanthine dehydrogenase activity;GO:0055114.oxidation-reduction process;GO:0043546.molybdopterin cofactor binding;GO:0016491.oxidoreductase activity;GO:0009055.electron carrier activity;GO:0016…	EC:1.17.1.4 1.17.3.2	K00106	ko00230. Purine metabolism;ko00232. Caffeine metabolism;ko00983. Drug metabolism - other enzymes;ko04146. Peroxisome;
comp579337_c0_seq1	up	0.08	0.21	1.39232	1	1	0.105631	1	1	0.402746	XDH	xanthine dehydrogenase/oxidase	523	sp|P08793|XDH_CALVI Xanthine dehydrogenase OS=Calliphora vicina GN=XDH PE=2 SV=1	6e-49	gnl|CDD|178494 PLN02906. PLN02906. xanthine dehydrogenase.	2e-37	tr|E1ZZF0|E1ZZF0_CAMFO Xanthine dehydrogenase/oxidase (Fragment) OS=Camponotus floridanus GN=EAG_11718 PE=4 SV=1	1e-48	ref|XP_968229.2| PREDICTED: similar to xanthine dehydrogenase [Tribolium castaneum]	2e-53	lcl|B4R1X4_DROSI/230-303 PF00941.16;FAD_binding_5;	1e-11	-	GO:0008762.UDP-N-acetylmuramate dehydrogenase activity;GO:0051537.2 iron. 2 sulfur cluster binding;GO:0005506.iron ion binding;GO:0050660.flavin adenine dinucleotide binding;GO:0005777.peroxisome;GO:0004854.xanthine dehydrogenase activity;GO:0055114.oxidation-reduction process;GO:0043546.molybdopterin cofactor binding;GO:0016491.oxidoreductase activity;GO:0009055.electron carrier activity;GO:0016…	EC:1.17.1.4 1.17.3.2	K00106	ko00230. Purine metabolism;ko00232. Caffeine metabolism;ko00983. Drug metabolism - other enzymes;ko04146. Peroxisome;
comp801974_c0_seq1	up	0.05	0.17	1.76553	1	1	0.060322	1	1	0.363415	XDH	xanthine dehydrogenase/oxidase	408	sp|P08793|XDH_CALVI Xanthine dehydrogenase OS=Calliphora vicina GN=XDH PE=2 SV=1	3e-51	gnl|CDD|178494 PLN02906. PLN02906. xanthine dehydrogenase.	4e-64	tr|Q17209|Q17209_BOMMO Xanthine dehydrogenase OS=Bombyx mori PE=2 SV=1	2e-55	dbj|BAA21640.1| xanthine dehydrogenase [Bombyx mori]	2e-55	lcl|Q17209_BOMMO/726-1261 PF02738.13;Ald_Xan_dh_C2;	4e-58	F	GO:0008762.UDP-N-acetylmuramate dehydrogenase activity;GO:0051537.2 iron. 2 sulfur cluster binding;GO:0005506.iron ion binding;GO:0050660.flavin adenine dinucleotide binding;GO:0005777.peroxisome;GO:0004854.xanthine dehydrogenase activity;GO:0055114.oxidation-reduction process;GO:0043546.molybdopterin cofactor binding;GO:0016491.oxidoreductase activity;GO:0009055.electron carrier activity;GO:0016…	EC:1.17.1.4 1.17.3.2	K00106	ko00230. Purine metabolism;ko00232. Caffeine metabolism;ko00983. Drug metabolism - other enzymes;ko04146. Peroxisome;
comp484317_c0_seq1	up	0.07	0.3	2.09954	1	1	0.204513	1	1	0.516603	XDH	xanthine dehydrogenase/oxidase	537	sp|P47990|XDH_CHICK Xanthine dehydrogenase/oxidase OS=Gallus gallus GN=XDH PE=1 SV=1	3e-47	gnl|CDD|178494 PLN02906. PLN02906. xanthine dehydrogenase.	3e-66	tr|E3X7Y0|E3X7Y0_ANODA Putative uncharacterized protein OS=Anopheles darlingi GN=AND_15964 PE=4 SV=1	1e-55	gb|EFR21970.1| hypothetical protein AND_15964 [Anopheles darlingi]	9e-56	lcl|E3X7Y0_ANODA/255-436 PF00941.16;FAD_binding_5;	4e-47	F	GO:0008762.UDP-N-acetylmuramate dehydrogenase activity;GO:0051537.2 iron. 2 sulfur cluster binding;GO:0005506.iron ion binding;GO:0050660.flavin adenine dinucleotide binding;GO:0005777.peroxisome;GO:0004854.xanthine dehydrogenase activity;GO:0055114.oxidation-reduction process;GO:0043546.molybdopterin cofactor binding;GO:0016491.oxidoreductase activity;GO:0009055.electron carrier activity;GO:0016…	EC:1.17.1.4 1.17.3.2	K00106	ko00230. Purine metabolism;ko00232. Caffeine metabolism;ko00983. Drug metabolism - other enzymes;ko04146. Peroxisome;
comp305169_c0_seq1	up	0.06	0.38	2.66297	1	1	0.303797	1	1	0.63802	XDH	xanthine dehydrogenase/oxidase	343	sp|P10351|XDH_DROME Xanthine dehydrogenase OS=Drosophila melanogaster GN=ry PE=2 SV=2	4e-20	gnl|CDD|178494 PLN02906. PLN02906. xanthine dehydrogenase.	6e-29	tr|B0WBP0|B0WBP0_CULQU Xanthine dehydrogenase OS=Culex quinquefasciatus GN=CpipJ_CPIJ004365 PE=4 SV=1	1e-27	ref|XP_001846124.1| xanthine dehydrogenase [Culex quinquefasciatus] gb|EDS42575.1| xanthine dehydrogenase [Culex quinquefasciatus]	1e-27	lcl|C3XZ64_BRAFL/410-514 PF03450.12;CO_deh_flav_C;	6e-21	F	GO:0008762.UDP-N-acetylmuramate dehydrogenase activity;GO:0051537.2 iron. 2 sulfur cluster binding;GO:0005506.iron ion binding;GO:0050660.flavin adenine dinucleotide binding;GO:0005777.peroxisome;GO:0004854.xanthine dehydrogenase activity;GO:0055114.oxidation-reduction process;GO:0043546.molybdopterin cofactor binding;GO:0016491.oxidoreductase activity;GO:0009055.electron carrier activity;GO:0016…	EC:1.17.1.4 1.17.3.2	K00106	ko00230. Purine metabolism;ko00232. Caffeine metabolism;ko00983. Drug metabolism - other enzymes;ko04146. Peroxisome;
comp327159_c0_seq1	up	0.08	0.31	1.9542	1	1	0.216462	1	1	0.531027	PEPD	Xaa-Pro dipeptidase	779	sp|P12955|PEPD_HUMAN Xaa-Pro dipeptidase OS=Homo sapiens GN=PEPD PE=1 SV=3	1e-98	gnl|CDD|29972 cd01087. Prolidase. Prolidase. E.C. 3.4.13.9. Also known as Xaa-Pro dipeptidase. X-Pro dipeptidase. proline dipeptidase.. imidodipeptidase. peptidase D. gamma-peptidase. Catalyses hydrolysis of Xaa-Pro dipeptides; also acts on aminoacyl-hydroxyproline analogs. No action on Pro-Pro..	1e-83	tr|E0VMG1|E0VMG1_PEDHC Xaa-Pro dipeptidase. putative OS=Pediculus humanus subsp. corporis GN=Phum_PHUM308760 PE=3 SV=1	3e-114	ref|XP_002427305.1| Xaa-Pro dipeptidase. putative [Pediculus humanus corporis] gb|EEB14567.1| Xaa-Pro dipeptidase. putative [Pediculus humanus corporis]	3e-114	lcl|E0VMG1_PEDHC/167-434 PF00557.19;Peptidase_M24;	8e-103	R	GO:0008233.peptidase activity;GO:0008235.metalloexopeptidase activity;GO:0046872.metal ion binding;GO:0008237.metallopeptidase activity;GO:0004177.aminopeptidase activity;GO:0006508.proteolysis;GO:0016787.hydrolase activity;GO:0009987.cellular process;GO:0030574.collagen catabolic process;GO:0030145.manganese ion binding;GO:0016805.dipeptidase activity;	EC:3.4.13.9	K14213	-
comp760994_c0_seq1	up	0.06	0.16	1.41504	1	1	0.0547225	1	1	0.363415	pepP	Xaa-Pro aminopeptidase	315	sp|B7ZMP1|XPP3_MOUSE Probable Xaa-Pro aminopeptidase 3 OS=Mus musculus GN=Xpnpep3 PE=2 SV=1	1e-07	-	-	tr|D6X4Q9|D6X4Q9_TRICA Putative uncharacterized protein OS=Tribolium castaneum GN=TcasGA2_TC016224 PE=3 SV=1	1e-20	ref|XP_968082.2| PREDICTED: similar to xaa-pro dipeptidase app(e.coli) [Tribolium castaneum]	1e-20	-	-	E	GO:0006508.proteolysis;GO:0016787.hydrolase activity;GO:0004177.aminopeptidase activity;GO:0009987.cellular process;GO:0016805.dipeptidase activity;GO:0008235.metalloexopeptidase activity;GO:0030145.manganese ion binding;	EC:3.4.11.9	K01262	-
comp314358_c0_seq1	up	0.04	0.32	3	1	1	0.229021	1	1	0.54653	pepP	Xaa-Pro aminopeptidase	528	sp|Q6P1B1|XPP1_MOUSE Xaa-Pro aminopeptidase 1 OS=Mus musculus GN=Xpnpep1 PE=2 SV=1	1e-40	-	-	tr|E0VQ69|E0VQ69_PEDHC Xaa-pro aminopeptidase. putative (Fragment) OS=Pediculus humanus subsp. corporis GN=Phum_PHUM372400 PE=4 SV=1	2e-53	ref|XP_002428263.1| xaa-pro aminopeptidase. putative [Pediculus humanus corporis] gb|EEB15525.1| xaa-pro aminopeptidase. putative [Pediculus humanus corporis]	2e-53	lcl|E3WQD8_ANODA/8-153 PF01321.13;Creatinase_N;	6e-43	E	GO:0046872.metal ion binding;GO:0016787.hydrolase activity;GO:0008237.metallopeptidase activity;GO:0008233.peptidase activity;GO:0006508.proteolysis;GO:0004177.aminopeptidase activity;GO:0009987.cellular process;GO:0008235.metalloexopeptidase activity;	EC:3.4.11.9	K01262	-
comp154150_c0_seq1	up	0.11	0.75	2.76939	0.502393	1	0.694585	1	1	0.976685	XBP1	X box-binding protein 1	1654	-	-	gnl|CDD|197664 smart00338. BRLZ. basic region leucin zipper.	2e-09	-	-	ref|XP_973680.1| PREDICTED: similar to X box binding protein-1 CG9415-PA [Tribolium castaneum]	2e-19	lcl|D6X1D5_TRICA/39-93 PF07716.10;bZIP_2;	2e-08	-	-	-	K09027	ko04141. Protein processing in endoplasmic reticulum;ko05166. HTLV-I infection;
comp955770_c0_seq1	up	0.04	0.17	2.08746	1	1	0.0573399	1	1	0.363415	WBP11. NPWBP	WW domain-binding protein 11	235	sp|Q5PQQ2|WBP11_RAT WW domain-binding protein 11 OS=Rattus norvegicus GN=Wbp11 PE=2 SV=1	3e-16	-	-	tr|D6WDB6|D6WDB6_TRICA Putative uncharacterized protein OS=Tribolium castaneum GN=TcasGA2_TC000057 PE=4 SV=1	6e-24	ref|XP_970994.1| PREDICTED: similar to CG2685 CG2685-PA [Tribolium castaneum] gb|EEZ99482.1| hypothetical protein TcasGA2_TC000057 [Tribolium castaneum]	6e-24	lcl|B4L1M8_DROMO/1-57 PB014571; Pfam-B_14571;	3e-13	S	GO:0006396.RNA processing;	-	K12866	ko03040. Spliceosome;
comp18928_c0_seq2	up	0.1	0.2	1	1	1	0.0998033	1	1	0.396523	WRKY33	WRKY transcription factor 33	101	sp|Q8S8P5|WRK33_ARATH Probable WRKY transcription factor 33 OS=Arabidopsis thaliana GN=WRKY33 PE=1 SV=2	3e-33	gnl|CDD|145969 pfam03106. WRKY. WRKY DNA -binding domain.	3e-23	tr|O81639|O81639_PIMBR Zinc finger protein OS=Pimpinella brachycarpa GN=ZFP1 PE=2 SV=1	1e-40	gb|AAC31956.1| zinc finger protein [Pimpinella brachycarpa]	1e-40	lcl|B9T4Y9_RICCO/407-466 PF03106.10;WRKY;	3e-22	-	GO:0006355.regulation of transcription. DNA-dependent;GO:0043565.sequence-specific DNA binding;GO:0006351.transcription. DNA-dependent;GO:0003700.sequence-specific DNA binding transcription factor activity;	-	K13424	ko04626. Plant-pathogen interaction;
comp48817_c0_seq5	up	2.15	4.61	1.10043	0.230508	0.935914	0.582938	1	1	0.916307	WRKY33	WRKY transcription factor 33	1235	sp|Q8S8P5|WRK33_ARATH Probable WRKY transcription factor 33 OS=Arabidopsis thaliana GN=WRKY33 PE=1 SV=2	2e-91	gnl|CDD|145969 pfam03106. WRKY. WRKY DNA -binding domain.	4e-33	tr|F6GUH8|F6GUH8_VITVI Putative uncharacterized protein OS=Vitis vinifera GN=VIT_06s0004g07500 PE=4 SV=1	2e-134	ref|XP_002272040.1| PREDICTED: probable WRKY transcription factor 33-like [Vitis vinifera]	2e-134	lcl|Q9SXP5_TOBAC/195-254 PF03106.10;WRKY;	1e-31	-	GO:0003677.DNA binding;GO:0006355.regulation of transcription. DNA-dependent;GO:0043565.sequence-specific DNA binding;GO:0006351.transcription. DNA-dependent;GO:0003700.sequence-specific DNA binding transcription factor activity;	-	K13424	ko04626. Plant-pathogen interaction;
comp48817_c0_seq6	up	2.35	5.07	1.10932	0.230508	0.935914	0.536312	1	1	0.880692	WRKY33	WRKY transcription factor 33	1070	sp|Q8S8P5|WRK33_ARATH Probable WRKY transcription factor 33 OS=Arabidopsis thaliana GN=WRKY33 PE=1 SV=2	2e-91	gnl|CDD|145969 pfam03106. WRKY. WRKY DNA -binding domain.	4e-33	tr|F6GUH8|F6GUH8_VITVI Putative uncharacterized protein OS=Vitis vinifera GN=VIT_06s0004g07500 PE=4 SV=1	2e-134	ref|XP_002272040.1| PREDICTED: probable WRKY transcription factor 33-like [Vitis vinifera]	2e-134	lcl|Q9SXP5_TOBAC/195-254 PF03106.10;WRKY;	1e-31	-	GO:0003677.DNA binding;GO:0006355.regulation of transcription. DNA-dependent;GO:0043565.sequence-specific DNA binding;GO:0006351.transcription. DNA-dependent;GO:0003700.sequence-specific DNA binding transcription factor activity;	-	K13424	ko04626. Plant-pathogen interaction;
comp30918_c0_seq1	up	1.72	3.73	1.11677	0.348248	0.888365	0.673415	1	1	0.968859	WRKY33	WRKY transcription factor 33	417	-	-	gnl|CDD|145969 pfam03106. WRKY. WRKY DNA -binding domain.	8e-20	-	-	-	-	lcl|B6SWI2_MAIZE/366-425 PF03106.10;WRKY;	2e-16	-	-	-	K13424	ko04626. Plant-pathogen interaction;
comp48817_c0_seq3	up	2.72	6.73	1.307	0.175831	0.943609	0.334822	1	1	0.674631	WRKY33	WRKY transcription factor 33	1707	sp|Q8S8P5|WRK33_ARATH Probable WRKY transcription factor 33 OS=Arabidopsis thaliana GN=WRKY33 PE=1 SV=2	2e-91	gnl|CDD|145969 pfam03106. WRKY. WRKY DNA -binding domain.	4e-33	tr|F6GUH8|F6GUH8_VITVI Putative uncharacterized protein OS=Vitis vinifera GN=VIT_06s0004g07500 PE=4 SV=1	2e-134	ref|XP_002272040.1| PREDICTED: probable WRKY transcription factor 33-like [Vitis vinifera]	2e-134	lcl|Q9SXP5_TOBAC/195-254 PF03106.10;WRKY;	1e-31	-	GO:0003677.DNA binding;GO:0006355.regulation of transcription. DNA-dependent;GO:0043565.sequence-specific DNA binding;GO:0006351.transcription. DNA-dependent;GO:0003700.sequence-specific DNA binding transcription factor activity;	-	K13424	ko04626. Plant-pathogen interaction;
comp48817_c0_seq4	up	2.92	7.28	1.31797	0.175831	0.943609	0.299839	1	1	0.633417	WRKY33	WRKY transcription factor 33	1542	sp|Q8S8P5|WRK33_ARATH Probable WRKY transcription factor 33 OS=Arabidopsis thaliana GN=WRKY33 PE=1 SV=2	2e-91	gnl|CDD|145969 pfam03106. WRKY. WRKY DNA -binding domain.	4e-33	tr|F6GUH8|F6GUH8_VITVI Putative uncharacterized protein OS=Vitis vinifera GN=VIT_06s0004g07500 PE=4 SV=1	2e-134	ref|XP_002272040.1| PREDICTED: probable WRKY transcription factor 33-like [Vitis vinifera]	2e-134	lcl|Q9SXP5_TOBAC/195-254 PF03106.10;WRKY;	1e-31	-	GO:0003677.DNA binding;GO:0006355.regulation of transcription. DNA-dependent;GO:0043565.sequence-specific DNA binding;GO:0006351.transcription. DNA-dependent;GO:0003700.sequence-specific DNA binding transcription factor activity;	-	K13424	ko04626. Plant-pathogen interaction;
comp48817_c0_seq1	up	2.57	6.52	1.3431	0.175831	0.943609	0.335031	1	1	0.674772	WRKY33	WRKY transcription factor 33	1896	sp|Q8S8P5|WRK33_ARATH Probable WRKY transcription factor 33 OS=Arabidopsis thaliana GN=WRKY33 PE=1 SV=2	2e-91	gnl|CDD|145969 pfam03106. WRKY. WRKY DNA -binding domain.	4e-33	tr|F6GUH8|F6GUH8_VITVI Putative uncharacterized protein OS=Vitis vinifera GN=VIT_06s0004g07500 PE=4 SV=1	2e-134	ref|XP_002272040.1| PREDICTED: probable WRKY transcription factor 33-like [Vitis vinifera]	2e-134	lcl|Q9SXP5_TOBAC/195-254 PF03106.10;WRKY;	1e-31	-	GO:0003677.DNA binding;GO:0006355.regulation of transcription. DNA-dependent;GO:0043565.sequence-specific DNA binding;GO:0006351.transcription. DNA-dependent;GO:0003700.sequence-specific DNA binding transcription factor activity;	-	K13424	ko04626. Plant-pathogen interaction;
comp48817_c0_seq2	up	2.73	6.99	1.35639	0.175831	0.943609	0.302667	1	1	0.636923	WRKY33	WRKY transcription factor 33	1731	sp|Q8S8P5|WRK33_ARATH Probable WRKY transcription factor 33 OS=Arabidopsis thaliana GN=WRKY33 PE=1 SV=2	2e-91	gnl|CDD|145969 pfam03106. WRKY. WRKY DNA -binding domain.	4e-33	tr|F6GUH8|F6GUH8_VITVI Putative uncharacterized protein OS=Vitis vinifera GN=VIT_06s0004g07500 PE=4 SV=1	2e-134	ref|XP_002272040.1| PREDICTED: probable WRKY transcription factor 33-like [Vitis vinifera]	2e-134	lcl|Q9SXP5_TOBAC/195-254 PF03106.10;WRKY;	1e-31	-	GO:0003677.DNA binding;GO:0006355.regulation of transcription. DNA-dependent;GO:0043565.sequence-specific DNA binding;GO:0006351.transcription. DNA-dependent;GO:0003700.sequence-specific DNA binding transcription factor activity;	-	K13424	ko04626. Plant-pathogen interaction;
comp48357_c0_seq1	up	1.32	5.93	2.16749	0.0640862	0.991922	0.18423	1	1	0.491311	WRKY33	WRKY transcription factor 33	2184	sp|Q8S8P5|WRK33_ARATH Probable WRKY transcription factor 33 OS=Arabidopsis thaliana GN=WRKY33 PE=1 SV=2	5e-88	gnl|CDD|145969 pfam03106. WRKY. WRKY DNA -binding domain.	1e-29	tr|B2G284|B2G284_9ROSI DNA-binding protein OS=Vitis thunbergii GN=wrky7 PE=2 SV=1	6e-137	emb|CAP08303.1| DNA-binding protein [Vitis thunbergii]	6e-137	lcl|B3U398_MEDTR/215-273 PF03106.10;WRKY;	2e-30	-	GO:0003677.DNA binding;GO:0006355.regulation of transcription. DNA-dependent;GO:0043565.sequence-specific DNA binding;GO:0006351.transcription. DNA-dependent;GO:0003700.sequence-specific DNA binding transcription factor activity;	-	K13424	ko04626. Plant-pathogen interaction;
comp48357_c0_seq2	up	1.39	6.37	2.19621	0.0640862	0.991922	0.156947	1	1	0.460761	WRKY33	WRKY transcription factor 33	2086	sp|Q8S8P5|WRK33_ARATH Probable WRKY transcription factor 33 OS=Arabidopsis thaliana GN=WRKY33 PE=1 SV=2	5e-88	gnl|CDD|145969 pfam03106. WRKY. WRKY DNA -binding domain.	1e-29	tr|B2G284|B2G284_9ROSI DNA-binding protein OS=Vitis thunbergii GN=wrky7 PE=2 SV=1	6e-137	emb|CAP08303.1| DNA-binding protein [Vitis thunbergii]	6e-137	lcl|B3U398_MEDTR/215-273 PF03106.10;WRKY;	2e-30	-	GO:0003677.DNA binding;GO:0006355.regulation of transcription. DNA-dependent;GO:0043565.sequence-specific DNA binding;GO:0006351.transcription. DNA-dependent;GO:0003700.sequence-specific DNA binding transcription factor activity;	-	K13424	ko04626. Plant-pathogen interaction;
comp36752_c0_seq1	up	0.59	3.33	2.49674	0.316099	0.936295	0.384648	1	1	0.73175	WRKY33	WRKY transcription factor 33	1085	sp|Q8S8P5|WRK33_ARATH Probable WRKY transcription factor 33 OS=Arabidopsis thaliana GN=WRKY33 PE=1 SV=2	2e-66	gnl|CDD|145969 pfam03106. WRKY. WRKY DNA -binding domain.	9e-34	tr|Q94IB6|Q94IB6_TOBAC WRKY DNA-binding protein OS=Nicotiana tabacum GN=NtWRKY-6 PE=2 SV=1	9e-79	emb|CBI15865.3| unnamed protein product [Vitis vinifera]	2e-82	lcl|Q94IB6_TOBAC/224-282 PF03106.10;WRKY;	1e-33	-	GO:0003677.DNA binding;GO:0006355.regulation of transcription. DNA-dependent;GO:0043565.sequence-specific DNA binding;GO:0006351.transcription. DNA-dependent;GO:0003700.sequence-specific DNA binding transcription factor activity;	-	K13424	ko04626. Plant-pathogen interaction;
comp18928_c0_seq1	up	0.58	4.76	3.03684	0.111635	0.983921	0.17223	1	1	0.47923	WRKY33	WRKY transcription factor 33	641	sp|Q8S8P5|WRK33_ARATH Probable WRKY transcription factor 33 OS=Arabidopsis thaliana GN=WRKY33 PE=1 SV=2	3e-33	gnl|CDD|145969 pfam03106. WRKY. WRKY DNA -binding domain.	3e-23	tr|O81639|O81639_PIMBR Zinc finger protein OS=Pimpinella brachycarpa GN=ZFP1 PE=2 SV=1	1e-40	gb|AAC31956.1| zinc finger protein [Pimpinella brachycarpa]	1e-40	lcl|B9T4Y9_RICCO/407-466 PF03106.10;WRKY;	3e-22	-	GO:0006355.regulation of transcription. DNA-dependent;GO:0043565.sequence-specific DNA binding;GO:0006351.transcription. DNA-dependent;GO:0003700.sequence-specific DNA binding transcription factor activity;	-	K13424	ko04626. Plant-pathogen interaction;
comp35836_c0_seq1	up	1.32	2.94	1.15528	0.316099	0.936295	0.771423	1	1	0.990372	WRKY22	WRKY transcription factor 22	877	-	-	gnl|CDD|197869 smart00774. WRKY. DNA binding domain. The WRKY domain is a DNA binding domain found in one or two copies in a superfamily of plant transcription factors. These transcription factors are involved in the regulation of various physiological programs that are unique to plants. including pathogen defense. senescence and trichome development. The domain is a 60 amino acid region that is …	2e-24	tr|G3FF95|G3FF95_9ROSI WRKY transcription factor 23-2 (Fragment) OS=Dimocarpus longan PE=2 SV=1	4e-36	gb|AEO31492.1| WRKY transcription factor 23-2 [Dimocarpus longan]	4e-36	lcl|D7UCE2_VITVI/166-226 PF03106.10;WRKY;	4e-26	-	-	-	K13425	ko04626. Plant-pathogen interaction;
comp519099_c0_seq1	up	0.09	0.18	1	1	1	0.0794643	1	1	0.376276	WFS1	wolfamin	222	-	-	-	-	tr|E2A2Z7|E2A2Z7_CAMFO Wolframin OS=Camponotus floridanus GN=EAG_12850 PE=4 SV=1	3e-33	ref|XP_003486957.1| PREDICTED: wolframin-like [Bombus impatiens]	5e-34	-	-	-	-	-	K14020	ko04141. Protein processing in endoplasmic reticulum;
comp587215_c0_seq1	up	0.03	0.3	3.32193	1	1	0.20283	1	1	0.516603	WIF1	WNT inhibitory factor 1	301	sp|Q9W3W5|WIF1_DROME Protein shifted OS=Drosophila melanogaster GN=shf PE=1 SV=2	2e-33	gnl|CDD|189339 pfam00008. EGF. EGF-like domain. There is no clear separation between noise and signal. pfam00053 is very similar. but has 8 instead of 6 conserved cysteines. Includes some cytokine receptors. The EGF domain misses the N-terminus regions of the Ca2+ binding EGF domains (this is the main reason of discrepancy between swiss-prot domain start/end and Pfam). The family is hard to model…	5e-06	tr|D7EK65|D7EK65_TRICA Shifted OS=Tribolium castaneum GN=shf PE=4 SV=1	6e-36	ref|XP_003241249.1| PREDICTED: protein shifted-like [Acyrthosiphon pisum]	2e-36	-	-	TW	GO:0004713.protein tyrosine kinase activity;	-	K01691	ko04310. Wnt signaling pathway;
comp611003_c0_seq1	up	0.08	0.2	1.32193	1	1	0.095794	1	1	0.393872	WNT10	wingless-type MMTV integration site family. member 10	247	sp|P43446|WN10A_DANRE Protein Wnt-10a OS=Danio rerio GN=wnt10a PE=2 SV=1	4e-25	gnl|CDD|201009 pfam00110. wnt. wnt family. Wnt genes have been identified in vertebrates and invertebrates but not in plants. unicellular eukaryotes or prokaryotes. In humans. 19 WNT proteins are known. Because of their insolubility little is known about Wnt protein structure. but all have 23 or 24 Cys residues whose spacing is highly conserved. Signal transduction by Wnt proteins (including the …	5e-40	tr|Q9PVT4|Q9PVT4_CHICK Protein Wnt (Fragment) OS=Gallus gallus GN=Gga.22890 PE=3 SV=1	1e-25	dbj|BAA85879.1| Wnt-10a [Gallus gallus]	1e-25	lcl|Q3L249_CHICK/122-291 PF00110.14;wnt;	4e-26	T	GO:0007275.multicellular organismal development;GO:0016055.Wnt receptor signaling pathway;GO:0005576.extracellular region;GO:0005102.receptor binding;GO:0005578.proteinaceous extracellular matrix;	-	K01357	ko04310. Wnt signaling pathway;ko04340. Hedgehog signaling pathway;ko04916. Melanogenesis;ko05166. HTLV-I infection;ko05200. Pathways in cancer;ko05217. Basal cell carcinoma;
comp483700_c0_seq1	up	0.09	0.18	1	1	1	0.0794643	1	1	0.376276	SMU1	WD40 repeat-containing protein SMU1	225	sp|Q6P4J8|SMU1_XENTR WD40 repeat-containing protein SMU1 OS=Xenopus tropicalis GN=smu1 PE=2 SV=1	2e-39	-	-	tr|F4WVS3|F4WVS3_ACREC WD40 repeat-containing protein SMU1 OS=Acromyrmex echinatior GN=G5I_10024 PE=4 SV=1	2e-39	gb|EGI61693.1| WD40 repeat-containing protein SMU1 [Acromyrmex echinatior]	2e-39	lcl|D6W9U1_TRICA/206-242 PF00400.27;WD40;	1e-17	RS	GO:0005634.nucleus;GO:0005737.cytoplasm;	-	K13111	-
comp616495_c0_seq1	up	0.07	0.16	1.19265	1	1	0.0574596	1	1	0.363415	SMU1	WD40 repeat-containing protein SMU1	305	sp|Q5ZME8|SMU1_CHICK WD40 repeat-containing protein SMU1 OS=Gallus gallus GN=SMU1 PE=2 SV=1	8e-47	gnl|CDD|29257 cd00200. WD40. WD40 domain. found in a number of eukaryotic proteins that cover a wide variety of functions including adaptor/regulatory modules in signal transduction. pre-mRNA processing and cytoskeleton assembly; typically contains a GH dipeptide 11-24 residues from its N-terminus and the WD dipeptide at its C-terminus and is 40 residues long. hence the name WD40; between GH and …	5e-19	tr|E2ALM2|E2ALM2_CAMFO WD40 repeat-containing protein SMU1 OS=Camponotus floridanus GN=EAG_10888 PE=4 SV=1	9e-49	gb|EFN65631.1| WD40 repeat-containing protein SMU1 [Camponotus floridanus]	9e-49	lcl|D6W9U1_TRICA/339-377 PF00400.27;WD40;	7e-17	RAT	GO:0005634.nucleus;GO:0005737.cytoplasm;	-	K13111	-
comp659999_c0_seq1	up	0.07	0.18	1.36257	1	1	0.0746818	1	1	0.376276	SMU1	WD40 repeat-containing protein SMU1	279	sp|Q6P4J8|SMU1_XENTR WD40 repeat-containing protein SMU1 OS=Xenopus tropicalis GN=smu1 PE=2 SV=1	7e-47	-	-	tr|F4WVS3|F4WVS3_ACREC WD40 repeat-containing protein SMU1 OS=Acromyrmex echinatior GN=G5I_10024 PE=4 SV=1	9e-47	dbj|BAC25322.1| unnamed protein product [Mus musculus]	2e-47	lcl|D6W9U1_TRICA/4-171 PB000107; Pfam-B_107;	2e-44	R	GO:0005634.nucleus;GO:0005737.cytoplasm;	-	K13111	-
comp373152_c0_seq1	up	0.06	0.22	1.87447	1	1	0.111834	1	1	0.411265	WDR68. HAN11	WD repeat-containing protein 68	360	sp|P61963|DCAF7_MOUSE DDB1- and CUL4-associated factor 7 OS=Mus musculus GN=Dcaf7 PE=2 SV=1	2e-78	-	-	tr|G6DB95|G6DB95_DANPL Putative uncharacterized protein OS=Danaus plexippus GN=KGM_12904 PE=4 SV=1	6e-82	gb|EHJ69229.1| hypothetical protein KGM_12904 [Danaus plexippus]	5e-82	lcl|B1AR85_MOUSE/256-295 PF00400.27;WD40;	1e-23	SUB	-	-	K11805	-
comp577048_c0_seq1	up	0.07	0.15	1.09954	1	1	0.0495633	1	1	0.363162	WDR61. REC14. SKI8	WD repeat-containing protein 61	269	-	-	gnl|CDD|197651 smart00320. WD40. WD40 repeats. Note that these repeats are permuted with respect to the structural repeats (blades) of the beta propeller domain.	8e-10	tr|E0VS46|E0VS46_PEDHC WD-repeat protein. putative OS=Pediculus humanus subsp. corporis GN=Phum_PHUM411750 PE=4 SV=1	2e-11	-	-	lcl|D6W8Z7_TRICA/282-320 PF00400.27;WD40;	3e-11	-	GO:0016740.transferase activity;GO:0016905.myosin heavy chain kinase activity;	-	K12602	ko03018. RNA degradation;
comp46007_c0_seq1	up	4.07	28.29	2.79719	1.0839e-05	0.999999	5.02146e-05	0.0192608	1	0.0366354	WDR42A	WD repeat-containing protein 42A	2912	sp|O23547|EXLB1_ARATH Expansin-like B1 OS=Arabidopsis thaliana GN=EXLB1 PE=2 SV=2	2e-96	gnl|CDD|178594 PLN03023. PLN03023. Expansin-like B1; Provisional.	1e-140	tr|B9S5H1|B9S5H1_RICCO WD-repeat protein. putative OS=Ricinus communis GN=RCOM_0976080 PE=4 SV=1	3e-172	ref|XP_002521240.1| WD-repeat protein. putative [Ricinus communis] gb|EEF41096.1| WD-repeat protein. putative [Ricinus communis]	3e-172	lcl|B9N2W2_POPTR/136-220 PF01357.16;Pollen_allerg_1;	2e-36	R	-	-	K11804	-
comp369901_c0_seq1	up	0.11	0.3	1.44746	1	1	0.204767	1	1	0.516603	WDR23	WD repeat-containing protein 23	701	sp|Q5E9I8|DCA11_BOVIN DDB1- and CUL4-associated factor 11 OS=Bos taurus GN=DCAF11 PE=2 SV=1	7e-43	-	-	tr|Q4SZX3|Q4SZX3_TETNG Chromosome undetermined SCAF11458. whole genome shotgun sequence. (Fragment) OS=Tetraodon nigroviridis GN=GSTENG00009630001 PE=4 SV=1	1e-45	emb|CAF93809.1| unnamed protein product [Tetraodon nigroviridis]	1e-45	-	-	-	GO:0080008.CUL4-RING ubiquitin ligase complex;	-	K11801	-
comp311759_c0_seq1	up	0.08	0.41	2.35755	1	1	0.336802	1	1	0.676902	WDR23	WD repeat-containing protein 23	485	sp|Q5M9G8|DCA11_RAT DDB1- and CUL4-associated factor 11 OS=Rattus norvegicus GN=Dcaf11 PE=2 SV=1	1e-66	-	-	tr|E2C8M4|E2C8M4_HARSA WD repeat-containing protein 23 OS=Harpegnathos saltator GN=EAI_09758 PE=4 SV=1	9e-73	gb|EFN75754.1| WD repeat-containing protein 23 [Harpegnathos saltator]	9e-73	lcl|E2C8M4_9HYME/279-317 PF00400.27;WD40;	7e-15	R	GO:0080008.CUL4-RING ubiquitin ligase complex;	-	K11801	-
comp50362_c0_seq51	up	0.41	0.88	1.10188	0.502393	1	0.636869	1	1	0.951568	WDR21A	WD repeat-containing protein 21A	925	-	-	-	-	tr|D7TA65|D7TA65_VITVI Putative uncharacterized protein OS=Vitis vinifera GN=VIT_01s0010g00400 PE=4 SV=1	1e-154	ref|XP_002265303.2| PREDICTED: uncharacterized protein LOC100266712 [Vitis vinifera] emb|CBI27387.3| unnamed protein product [Vitis vinifera]	9e-155	lcl|D7LWZ9_ARALL/381-421 PF00400.27;WD40;	3e-08	-	-	-	K11799	-
comp50362_c0_seq74	up	0.53	1.23	1.21459	0.752387	0.747602	0.816161	1	1	0.992105	WDR21A	WD repeat-containing protein 21A	303	-	-	-	-	tr|D7TA65|D7TA65_VITVI Putative uncharacterized protein OS=Vitis vinifera GN=VIT_01s0010g00400 PE=4 SV=1	1e-154	ref|XP_002265303.2| PREDICTED: uncharacterized protein LOC100266712 [Vitis vinifera] emb|CBI27387.3| unnamed protein product [Vitis vinifera]	9e-155	lcl|D7LWZ9_ARALL/381-421 PF00400.27;WD40;	3e-08	-	-	-	K11799	-
comp50362_c0_seq49	up	0.38	0.91	1.25987	0.502393	1	0.675031	1	1	0.969337	WDR21A	WD repeat-containing protein 21A	997	-	-	-	-	tr|D7TA65|D7TA65_VITVI Putative uncharacterized protein OS=Vitis vinifera GN=VIT_01s0010g00400 PE=4 SV=1	1e-154	ref|XP_002265303.2| PREDICTED: uncharacterized protein LOC100266712 [Vitis vinifera] emb|CBI27387.3| unnamed protein product [Vitis vinifera]	9e-155	lcl|D7LWZ9_ARALL/381-421 PF00400.27;WD40;	3e-08	-	-	-	K11799	-
comp50362_c0_seq77	up	0.38	0.91	1.25987	0.502393	1	0.675031	1	1	0.969337	WDR21A	WD repeat-containing protein 21A	266	-	-	-	-	tr|D7TA65|D7TA65_VITVI Putative uncharacterized protein OS=Vitis vinifera GN=VIT_01s0010g00400 PE=4 SV=1	1e-154	ref|XP_002265303.2| PREDICTED: uncharacterized protein LOC100266712 [Vitis vinifera] emb|CBI27387.3| unnamed protein product [Vitis vinifera]	9e-155	lcl|D7LWZ9_ARALL/381-421 PF00400.27;WD40;	3e-08	-	-	-	K11799	-
comp50362_c0_seq55	up	0.44	1.16	1.39855	0.502393	1	0.8201	1	1	0.992105	WDR21A	WD repeat-containing protein 21A	797	-	-	-	-	tr|D7TA65|D7TA65_VITVI Putative uncharacterized protein OS=Vitis vinifera GN=VIT_01s0010g00400 PE=4 SV=1	1e-154	ref|XP_002265303.2| PREDICTED: uncharacterized protein LOC100266712 [Vitis vinifera] emb|CBI27387.3| unnamed protein product [Vitis vinifera]	9e-155	lcl|D7LWZ9_ARALL/381-421 PF00400.27;WD40;	3e-08	-	-	-	K11799	-
comp50362_c0_seq38	up	0.37	1.01	1.44876	0.502393	1	0.754981	1	1	0.98886	WDR21A	WD repeat-containing protein 21A	1482	-	-	-	-	tr|D7TA65|D7TA65_VITVI Putative uncharacterized protein OS=Vitis vinifera GN=VIT_01s0010g00400 PE=4 SV=1	1e-154	ref|XP_002265303.2| PREDICTED: uncharacterized protein LOC100266712 [Vitis vinifera] emb|CBI27387.3| unnamed protein product [Vitis vinifera]	9e-155	lcl|D7LWZ9_ARALL/381-421 PF00400.27;WD40;	3e-08	-	-	-	K11799	-
comp50362_c0_seq65	up	0.42	1.16	1.46566	0.502393	1	0.831433	1	1	0.992105	WDR21A	WD repeat-containing protein 21A	616	-	-	-	-	tr|D7TA65|D7TA65_VITVI Putative uncharacterized protein OS=Vitis vinifera GN=VIT_01s0010g00400 PE=4 SV=1	1e-154	ref|XP_002265303.2| PREDICTED: uncharacterized protein LOC100266712 [Vitis vinifera] emb|CBI27387.3| unnamed protein product [Vitis vinifera]	9e-155	lcl|D7LWZ9_ARALL/381-421 PF00400.27;WD40;	3e-08	-	-	-	K11799	-
comp50362_c0_seq57	up	0.42	1.22	1.53842	0.502393	1	0.871066	1	1	0.992407	WDR21A	WD repeat-containing protein 21A	787	-	-	-	-	tr|D7TA65|D7TA65_VITVI Putative uncharacterized protein OS=Vitis vinifera GN=VIT_01s0010g00400 PE=4 SV=1	1e-154	ref|XP_002265303.2| PREDICTED: uncharacterized protein LOC100266712 [Vitis vinifera] emb|CBI27387.3| unnamed protein product [Vitis vinifera]	9e-155	lcl|D7LWZ9_ARALL/381-421 PF00400.27;WD40;	3e-08	-	-	-	K11799	-
comp50362_c0_seq50	up	0.3	0.9	1.58496	0.502393	1	0.711088	1	1	0.980791	WDR21A	WD repeat-containing protein 21A	986	-	-	-	-	tr|D7TA65|D7TA65_VITVI Putative uncharacterized protein OS=Vitis vinifera GN=VIT_01s0010g00400 PE=4 SV=1	1e-154	ref|XP_002265303.2| PREDICTED: uncharacterized protein LOC100266712 [Vitis vinifera] emb|CBI27387.3| unnamed protein product [Vitis vinifera]	9e-155	lcl|D7LWZ9_ARALL/381-421 PF00400.27;WD40;	3e-08	-	-	-	K11799	-
comp50362_c0_seq75	up	0.33	1.03	1.64211	0.502393	1	0.79268	1	1	0.991849	WDR21A	WD repeat-containing protein 21A	302	-	-	-	-	tr|D7TA65|D7TA65_VITVI Putative uncharacterized protein OS=Vitis vinifera GN=VIT_01s0010g00400 PE=4 SV=1	1e-154	ref|XP_002265303.2| PREDICTED: uncharacterized protein LOC100266712 [Vitis vinifera] emb|CBI27387.3| unnamed protein product [Vitis vinifera]	9e-155	lcl|D7LWZ9_ARALL/381-421 PF00400.27;WD40;	3e-08	-	-	-	K11799	-
comp50362_c0_seq76	up	0.27	1.2	2.152	0.502393	1	0.949337	1	1	0.995844	WDR21A	WD repeat-containing protein 21A	292	-	-	-	-	tr|D7TA65|D7TA65_VITVI Putative uncharacterized protein OS=Vitis vinifera GN=VIT_01s0010g00400 PE=4 SV=1	1e-154	ref|XP_002265303.2| PREDICTED: uncharacterized protein LOC100266712 [Vitis vinifera] emb|CBI27387.3| unnamed protein product [Vitis vinifera]	9e-155	lcl|D7LWZ9_ARALL/381-421 PF00400.27;WD40;	3e-08	-	-	-	K11799	-
comp367723_c0_seq1	up	0.09	0.27	1.58496	1	1	0.170826	1	1	0.477443	WDSOF1	WD repeat and SOF domain-containing protein 1	584	sp|Q803X4|DCA13_DANRE DDB1- and CUL4-associated factor 13 OS=Danio rerio GN=dcaf13 PE=2 SV=1	9e-77	-	-	tr|D6W8S8|D6W8S8_TRICA Putative uncharacterized protein OS=Tribolium castaneum GN=TcasGA2_TC000707 PE=4 SV=1	4e-91	ref|XP_974788.1| PREDICTED: similar to GA20229-PA [Tribolium castaneum] gb|EEZ98265.1| hypothetical protein TcasGA2_TC000707 [Tribolium castaneum]	4e-91	lcl|D6W8S8_TRICA/186-225 PF00400.27;WD40;	9e-15	AR	GO:0080008.CUL4-RING ubiquitin ligase complex;GO:0042254.ribosome biogenesis;GO:0005634.nucleus;GO:0005730.nucleolus;GO:0030529.ribonucleoprotein complex;GO:0006364.rRNA processing;	-	K11806	-
comp392393_c0_seq1	up	0.03	0.41	3.77259	1	1	0.348311	1	1	0.690307	WDSOF1	WD repeat and SOF domain-containing protein 1	292	sp|Q7ZYQ6|DCA13_XENLA DDB1- and CUL4-associated factor 13 OS=Xenopus laevis GN=dcaf13 PE=2 SV=1	2e-28	gnl|CDD|190891 pfam04158. Sof1. Sof1-like domain. Sof1 is essential for cell growth and is a component of the nucleolar rRNA processing machinery.	3e-30	tr|E0VTG5|E0VTG5_PEDHC Pre-mRNA-splicing factor PRP17. putative OS=Pediculus humanus subsp. corporis GN=Phum_PHUM432410 PE=4 SV=1	1e-34	ref|XP_394497.2| PREDICTED: DDB1- and CUL4-associated factor 13-like [Apis mellifera]	6e-36	lcl|E0VTG5_PEDHC/345-432 PF04158.9;Sof1;	1e-25	A	GO:0080008.CUL4-RING ubiquitin ligase complex;GO:0042254.ribosome biogenesis;GO:0005634.nucleus;GO:0005730.nucleolus;GO:0030529.ribonucleoprotein complex;GO:0006364.rRNA processing;	-	K11806	-
comp853605_c0_seq1	up	0.04	0.16	2	1	1	0.0488495	1	1	0.363162	WDTC1	WD and tetratricopeptide repeats protein 1	255	sp|Q8N5D0|WDTC1_HUMAN WD and tetratricopeptide repeats protein 1 OS=Homo sapiens GN=WDTC1 PE=1 SV=2	4e-25	-	-	tr|B7P1K7|B7P1K7_IXOSC WD and tetratricopeptide repeats containing protein. putative OS=Ixodes scapularis GN=IscW_ISCW015563 PE=4 SV=1	2e-28	ref|XP_002433415.1| WD and tetratricopeptide repeats containing protein. putative [Ixodes scapularis] gb|EEC00479.1| WD and tetratricopeptide repeats containing protein. putative [Ixodes scapularis]	2e-28	lcl|A7T282_NEMVE/577-615 PF00400.27;WD40;	1e-14	R	GO:0080008.CUL4-RING ubiquitin ligase complex;GO:0005488.binding;	-	K11807	-
comp196255_c0_seq1	up	0.03	0.49	4.02975	1	1	0.451867	1	1	0.803397	WDTC1	WD and tetratricopeptide repeats protein 1	616	sp|Q8N5D0|WDTC1_HUMAN WD and tetratricopeptide repeats protein 1 OS=Homo sapiens GN=WDTC1 PE=1 SV=2	4e-58	gnl|CDD|29151 cd00189. TPR. Tetratricopeptide repeat domain; typically contains 34 amino acids [WLF]-X(2)-[LIM]-[GAS]-X(2)-[YLF]-X(8)-[ASE]-X(3)-[FYL]-X(2)-[ASL]-X(4)-[PKE] is the consensus sequence; found in a variety of organisms including bacteria. cyanobacteria. yeast. fungi. plants. and humans in various subcellular locations; involved in a variety of functions including protein-protein inte…	3e-15	tr|F6RCG7|F6RCG7_CIOIN Uncharacterized protein (Fragment) OS=Ciona intestinalis GN=CIN.5929 PE=4 SV=1	2e-65	ref|XP_002425656.1| WD and tetratricopeptide repeats protein. putative [Pediculus humanus corporis] gb|EEB12918.1| WD and tetratricopeptide repeats protein. putative [Pediculus humanus corporis]	4e-65	lcl|E0VHN2_PEDHC/344-414 PF13414.1;TPR_11;	1e-21	R	GO:0005488.binding;	-	K11807	-
comp387980_c0_seq1	up	0.11	0.31	1.49476	1	1	0.215886	1	1	0.531027	WASF	WAS protein family	609	-	-	-	-	-	-	-	-	lcl|E0VDW5_PEDHC/516-587 PB000387; Pfam-B_387;	4e-15	-	-	-	K06220	-
comp218252_c0_seq1	up	0.11	0.41	1.89812	1	1	0.329963	1	1	0.668871	WASF	WAS protein family	565	sp|Q8VHI6|WASF3_MOUSE Wiskott-Aldrich syndrome protein family member 3 OS=Mus musculus GN=Wasf3 PE=2 SV=1	3e-25	-	-	tr|E0VDW5|E0VDW5_PEDHC Putative uncharacterized protein OS=Pediculus humanus subsp. corporis GN=Phum_PHUM125920 PE=4 SV=1	5e-78	ref|XP_002424309.1| conserved hypothetical protein [Pediculus humanus corporis] gb|EEB11571.1| conserved hypothetical protein [Pediculus humanus corporis]	5e-78	lcl|E2AHU4_9HYME/1-189 PB000387; Pfam-B_387;	8e-43	Z	-	-	K06220	-
comp689247_c0_seq1	up	0.06	0.23	1.9386	1	1	0.122621	1	1	0.422933	WASF	WAS protein family	346	sp|Q9UPY6|WASF3_HUMAN Wiskott-Aldrich syndrome protein family member 3 OS=Homo sapiens GN=WASF3 PE=1 SV=2	3e-20	-	-	tr|E2AHU4|E2AHU4_CAMFO Wiskott-Aldrich syndrome protein family member 3 OS=Camponotus floridanus GN=EAG_04316 PE=4 SV=1	5e-36	gb|EFN67023.1| Wiskott-Aldrich syndrome protein family member 3 [Camponotus floridanus]	4e-36	lcl|E2AHU4_9HYME/1-189 PB000387; Pfam-B_387;	5e-39	Z	-	-	K06220	-
comp209062_c0_seq1	up	0.11	0.26	1.24101	1	1	0.161418	1	1	0.466509	ATPeVI. ATP6N1A	V-type H+-transporting ATPase subunit I	190	sp|P30628|VPP1_CAEEL Probable V-type proton ATPase 116 kDa subunit a OS=Caenorhabditis elegans GN=unc-32 PE=2 SV=3	2e-22	gnl|CDD|144913 pfam01496. V_ATPase_I. V-type ATPase 116kDa subunit family. This family consists of the 116kDa V-type ATPase (vacuolar (H+)-ATPases) subunits. as well as V-type ATP synthase subunit i. The V-type ATPases family are proton pumps that acidify intracellular compartments in eukaryotic cells for example yeast central vacuoles. clathrin-coated and synaptic vesicles. They have important r…	6e-21	tr|G6DGA3|G6DGA3_DANPL Vacuolar proton ATPase OS=Danaus plexippus GN=KGM_03536 PE=4 SV=1	5e-26	gb|EHJ67465.1| vacuolar proton ATPase [Danaus plexippus]	5e-26	lcl|E2ALT3_9HYME/26-155 PF01496.14;V_ATPase_I;	6e-19	C	GO:0016020.membrane;GO:0006810.transport;GO:0031410.cytoplasmic vesicle;GO:0042470.melanosome;GO:0006811.ion transport;GO:0015991.ATP hydrolysis coupled proton transport;GO:0016021.integral to membrane;GO:0033177.proton-transporting two-sector ATPase complex. proton-transporting domain;GO:0015078.hydrogen ion transmembrane transporter activity;GO:0015992.proton transport;GO:0030659.cytoplasmic ve…	EC:3.6.3.14	K02154	ko00190. Oxidative phosphorylation;ko04142. Lysosome;ko04145. Phagosome;ko04721. Synaptic vesicle cycle;ko04966. Collecting duct acid secretion;ko05110. Vibrio cholerae infection;ko05120. Epithelial cell signaling in Helicobacter pylori infection;ko05152. Tuberculosis;ko05323. Rheumatoid arthritis;
comp584212_c0_seq1	up	0.07	0.2	1.51457	1	1	0.0935773	1	1	0.392283	ATPeVI. ATP6N1A	V-type H+-transporting ATPase subunit I	148	sp|Q8AVM5|VPP1_XENLA V-type proton ATPase 116 kDa subunit a isoform 1 OS=Xenopus laevis GN=atp6v0a1 PE=2 SV=1	2e-12	gnl|CDD|144913 pfam01496. V_ATPase_I. V-type ATPase 116kDa subunit family. This family consists of the 116kDa V-type ATPase (vacuolar (H+)-ATPases) subunits. as well as V-type ATP synthase subunit i. The V-type ATPases family are proton pumps that acidify intracellular compartments in eukaryotic cells for example yeast central vacuoles. clathrin-coated and synaptic vesicles. They have important r…	1e-11	tr|F4W4E7|F4W4E7_ACREC V-type proton ATPase 116 kDa subunit a isoform 1 OS=Acromyrmex echinatior GN=G5I_00267 PE=4 SV=1	1e-16	ref|XP_001949631.2| PREDICTED: v-type proton ATPase 116 kDa subunit a isoform 1-like [Acyrthosiphon pisum]	6e-20	lcl|E9JC15_SOLIN/26-838 PF01496.14;V_ATPase_I;	4e-17	C	GO:0016020.membrane;GO:0006810.transport;GO:0031410.cytoplasmic vesicle;GO:0042470.melanosome;GO:0006811.ion transport;GO:0015991.ATP hydrolysis coupled proton transport;GO:0016021.integral to membrane;GO:0033177.proton-transporting two-sector ATPase complex. proton-transporting domain;GO:0015078.hydrogen ion transmembrane transporter activity;GO:0015992.proton transport;GO:0030659.cytoplasmic ve…	EC:3.6.3.14	K02154	ko00190. Oxidative phosphorylation;ko04142. Lysosome;ko04145. Phagosome;ko04721. Synaptic vesicle cycle;ko04966. Collecting duct acid secretion;ko05110. Vibrio cholerae infection;ko05120. Epithelial cell signaling in Helicobacter pylori infection;ko05152. Tuberculosis;ko05323. Rheumatoid arthritis;
comp3441_c0_seq1	up	0.13	0.54	2.05445	0.502393	1	0.46862	1	1	0.819958	ATPeVI. ATP6N1A	V-type H+-transporting ATPase subunit I	3671	sp|Q9Z1G4|VPP1_MOUSE V-type proton ATPase 116 kDa subunit a isoform 1 OS=Mus musculus GN=Atp6v0a1 PE=1 SV=3	0	gnl|CDD|144913 pfam01496. V_ATPase_I. V-type ATPase 116kDa subunit family. This family consists of the 116kDa V-type ATPase (vacuolar (H+)-ATPases) subunits. as well as V-type ATP synthase subunit i. The V-type ATPases family are proton pumps that acidify intracellular compartments in eukaryotic cells for example yeast central vacuoles. clathrin-coated and synaptic vesicles. They have important r…	0	tr|Q0IFY3|Q0IFY3_AEDAE Vacuolar proton atpases OS=Aedes aegypti GN=AAEL003743 PE=4 SV=1	0	ref|XP_003244453.1| PREDICTED: v-type proton ATPase 116 kDa subunit a isoform 1-like [Acyrthosiphon pisum]	0	lcl|E2B564_9HYME/26-882 PF01496.14;V_ATPase_I;	0	C	GO:0016020.membrane;GO:0006810.transport;GO:0031410.cytoplasmic vesicle;GO:0042470.melanosome;GO:0006811.ion transport;GO:0015991.ATP hydrolysis coupled proton transport;GO:0016787.hydrolase activity;GO:0016021.integral to membrane;GO:0033177.proton-transporting two-sector ATPase complex. proton-transporting domain;GO:0015078.hydrogen ion transmembrane transporter activity;GO:0015992.proton trans…	EC:3.6.3.14	K02154	ko00190. Oxidative phosphorylation;ko04142. Lysosome;ko04145. Phagosome;ko04721. Synaptic vesicle cycle;ko04966. Collecting duct acid secretion;ko05110. Vibrio cholerae infection;ko05120. Epithelial cell signaling in Helicobacter pylori infection;ko05152. Tuberculosis;ko05323. Rheumatoid arthritis;
comp11078_c0_seq1	up	0.06	0.35	2.54432	1	1	0.266176	1	1	0.593105	ATPeVI. ATP6N1A	V-type H+-transporting ATPase subunit I	633	sp|Q9HBG4|VPP4_HUMAN V-type proton ATPase 116 kDa subunit a isoform 4 OS=Homo sapiens GN=ATP6V0A4 PE=1 SV=2	2e-49	gnl|CDD|144913 pfam01496. V_ATPase_I. V-type ATPase 116kDa subunit family. This family consists of the 116kDa V-type ATPase (vacuolar (H+)-ATPases) subunits. as well as V-type ATP synthase subunit i. The V-type ATPases family are proton pumps that acidify intracellular compartments in eukaryotic cells for example yeast central vacuoles. clathrin-coated and synaptic vesicles. They have important r…	7e-64	tr|D6WCX7|D6WCX7_TRICA Putative uncharacterized protein OS=Tribolium castaneum GN=TcasGA2_TC004949 PE=4 SV=1	3e-61	gb|EEZ99071.1| hypothetical protein TcasGA2_TC004949 [Tribolium castaneum]	3e-61	lcl|D6WCX7_TRICA/26-820 PF01496.14;V_ATPase_I;	1e-59	C	GO:0015991.ATP hydrolysis coupled proton transport;GO:0033177.proton-transporting two-sector ATPase complex. proton-transporting domain;GO:0015078.hydrogen ion transmembrane transporter activity;	EC:3.6.3.14	K02154	ko00190. Oxidative phosphorylation;ko04142. Lysosome;ko04145. Phagosome;ko04721. Synaptic vesicle cycle;ko04966. Collecting duct acid secretion;ko05110. Vibrio cholerae infection;ko05120. Epithelial cell signaling in Helicobacter pylori infection;ko05152. Tuberculosis;ko05323. Rheumatoid arthritis;
comp130258_c0_seq1	up	0.17	0.89	2.38827	0.502393	1	0.781864	1	1	0.991172	ATPeVH. ATP6H	V-type H+-transporting ATPase subunit H	1654	sp|Q20591|VA0E_CAEEL V-type proton ATPase subunit e OS=Caenorhabditis elegans GN=vha-17 PE=2 SV=2	1e-19	gnl|CDD|147590 pfam05493. ATP_synt_H. ATP synthase subunit H. ATP synthase subunit H is an extremely hydrophobic of approximately 9 kDa. This subunit may be required for assembly of vacuolar ATPase.	1e-28	tr|E2B2P9|E2B2P9_HARSA Vacuolar ATP synthase subunit e OS=Harpegnathos saltator GN=EAI_05017 PE=4 SV=1	1e-33	ref|XP_001608291.1| PREDICTED: V-type proton ATPase subunit e 2-like [Nasonia vitripennis]	1e-34	lcl|E2B2P9_9HYME/6-70 PF05493.8;ATP_synt_H;	2e-28	C	GO:0033179.proton-transporting V-type ATPase. V0 domain;GO:0015991.ATP hydrolysis coupled proton transport;GO:0016787.hydrolase activity;GO:0015078.hydrogen ion transmembrane transporter activity;	EC:3.6.3.14	K02153	ko00190. Oxidative phosphorylation;ko04145. Phagosome;ko04721. Synaptic vesicle cycle;ko04966. Collecting duct acid secretion;ko05110. Vibrio cholerae infection;ko05120. Epithelial cell signaling in Helicobacter pylori infection;ko05323. Rheumatoid arthritis;
comp107972_c0_seq1	up	0.18	0.95	2.39993	0.502393	1	0.824737	1	1	0.992105	ATPeVG. ATP6G1	V-type H+-transporting ATPase subunit G	2772	sp|Q25532|VATG_MANSE V-type proton ATPase subunit G OS=Manduca sexta PE=3 SV=1	4e-15	gnl|CDD|130217 TIGR01147. V_ATP_synt_G. vacuolar ATP synthase. subunit G. This model describes the vacuolar ATP synthase G subunit in eukaryotes and includes members from diverse groups e.g.. fungi. plants. parasites etc. V-ATPases are multi-subunit enzymes composed of two functional domains: A transmembrane Vo domain and a peripheral catalytic domain V1. The G subunit is one of the subunits of t…	9e-16	tr|Q1ZZQ2|Q1ZZQ2_ACYPI ACYPI000034 protein OS=Acyrthosiphon pisum GN=ACYPI000034 PE=2 SV=1	6e-20	ref|NP_001119628.1| vacuolar ATP synthase subunit G-like protein [Acyrthosiphon pisum] gb|ABD76371.1| vacuolar ATP synthase subunit G-like protein [Acyrthosiphon pisum] dbj|BAH70766.1| ACYPI000034 [Acyrthosiphon pisum] dbj|BAH70767.1| ACYPI000034 [Acyrthosiphon pisum] dbj|BAH70768.1| ACYPI000034 [Acyrthosiphon pisum]	5e-20	lcl|Q1W2A2_9HEMI/3-107 PF03179.10;V-ATPase_G;	2e-14	C	GO:0016020.membrane;GO:0006810.transport;GO:0016324.apical plasma membrane;GO:0006811.ion transport;GO:0055114.oxidation-reduction process;GO:0016705.oxidoreductase activity. acting on paired donors. with incorporation or reduction of molecular oxygen;GO:0016820.hydrolase activity. acting on acid anhydrides. catalyzing transmembrane movement of substances;GO:0012501.programmed cell death;GO:00159…	EC:3.6.3.14	K02152	ko00190. Oxidative phosphorylation;ko04145. Phagosome;ko04721. Synaptic vesicle cycle;ko04966. Collecting duct acid secretion;ko05110. Vibrio cholerae infection;ko05120. Epithelial cell signaling in Helicobacter pylori infection;ko05323. Rheumatoid arthritis;
comp382763_c0_seq1	up	0.1	0.31	1.63227	1	1	0.216142	1	1	0.531027	ATPeVF. ATP6S14	V-type H+-transporting ATPase subunit F	789	sp|P31478|VATF_MANSE V-type proton ATPase subunit F OS=Manduca sexta GN=VHA14 PE=2 SV=1	3e-55	gnl|CDD|130171 TIGR01101. V_ATP_synt_F. vacuolar ATP synthase F subunit. This model describes the vacuolar ATP synthase F subunit (14 kDa subunit) in eukaryotes. In some archaeal species this protein subunit is referred as G subunit.	4e-63	tr|E2BBJ9|E2BBJ9_HARSA V-type proton ATPase subunit F OS=Harpegnathos saltator GN=EAI_00278 PE=3 SV=1	8e-57	gb|EFN86937.1| Vacuolar proton pump subunit F [Harpegnathos saltator]	8e-57	lcl|E0VR28_PEDHC/12-113 PF01990.12;ATP-synt_F;	7e-48	C	GO:0006810.transport;GO:0006811.ion transport;GO:0015991.ATP hydrolysis coupled proton transport;GO:0033178.proton-transporting two-sector ATPase complex. catalytic domain;GO:0016787.hydrolase activity;GO:0015992.proton transport;GO:0033180.proton-transporting V-type ATPase. V1 domain;GO:0046933.hydrogen ion transporting ATP synthase activity. rotational mechanism;GO:0046961.proton-transporting A…	EC:3.6.3.14	K02151	ko00190. Oxidative phosphorylation;ko04145. Phagosome;ko04721. Synaptic vesicle cycle;ko04966. Collecting duct acid secretion;ko05110. Vibrio cholerae infection;ko05120. Epithelial cell signaling in Helicobacter pylori infection;ko05323. Rheumatoid arthritis;
comp142769_c0_seq1	up	0.19	0.69	1.8606	0.502393	1	0.590924	1	1	0.922082	ATPeVE. ATP6E	V-type H+-transporting ATPase subunit E	1876	sp|P31402|VATE_MANSE V-type proton ATPase subunit E OS=Manduca sexta GN=VHA26 PE=2 SV=1	1e-86	gnl|CDD|202080 pfam01991. vATP-synt_E. ATP synthase (E/31 kDa) subunit. This family includes the vacuolar ATP synthase E subunit. as well as the archaebacterial ATP synthase E subunit.	1e-54	tr|A2I3U1|A2I3U1_MACHI Putative vacuolar ATP synthase subunit E OS=Maconellicoccus hirsutus PE=2 SV=1	7e-94	gb|ABM55510.1| putative vacuolar ATP synthase subunit E [Maconellicoccus hirsutus]	6e-94	lcl|Q1W2A8_9HEMI/18-216 PF01991.13;vATP-synt_E;	9e-76	C	GO:0006810.transport;GO:0016324.apical plasma membrane;GO:0006811.ion transport;GO:0005768.endosome;GO:0015991.ATP hydrolysis coupled proton transport;GO:0033178.proton-transporting two-sector ATPase complex. catalytic domain;GO:0016787.hydrolase activity;GO:0005829.cytosol;GO:0015992.proton transport;GO:0046961.proton-transporting ATPase activity. rotational mechanism;	EC:3.6.3.14	K02150	ko00190. Oxidative phosphorylation;ko04145. Phagosome;ko04721. Synaptic vesicle cycle;ko04966. Collecting duct acid secretion;ko05110. Vibrio cholerae infection;ko05120. Epithelial cell signaling in Helicobacter pylori infection;ko05323. Rheumatoid arthritis;
comp306323_c0_seq1	up	0.06	0.33	2.45943	1	1	0.241222	1	1	0.563142	ATPeVD. ATP6M	V-type H+-transporting ATPase subunit D	362	sp|Q9V7D2|VATD1_DROME V-type proton ATPase subunit D 1 OS=Drosophila melanogaster GN=Vha36-1 PE=2 SV=1	9e-61	gnl|CDD|201987 pfam01813. ATP-synt_D. ATP synthase subunit D. This is a family of subunit D form various ATP synthases including V-type H+ transporting and Na+ dependent. Subunit D is suggested to be an integral part of the catalytic sector of the V-ATPase.	2e-30	tr|Q201Y0|Q201Y0_ACYPI Putative vacuolar ATPase subunit D OS=Acyrthosiphon pisum PE=2 SV=1	3e-62	ref|NP_001119691.1| vacuolar ATPase subunit D [Acyrthosiphon pisum] ref|NP_001129660.1| vacuolar ATPase subunit D [Acyrthosiphon pisum] gb|ABD72674.1| putative vacuolar ATPase subunit D [Acyrthosiphon pisum]	3e-62	lcl|Q201Y0_ACYPI/15-208 PF01813.12;ATP-synt_D;	2e-52	C	GO:0016020.membrane;GO:0006810.transport;GO:0042626.ATPase activity. coupled to transmembrane movement of substances;GO:0006811.ion transport;GO:0015991.ATP hydrolysis coupled proton transport;GO:0033178.proton-transporting two-sector ATPase complex. catalytic domain;GO:0016787.hydrolase activity;GO:0005829.cytosol;GO:0033572.transferrin transport;GO:0016471.vacuolar proton-transporting V-type AT…	EC:3.6.3.14	K02149	ko00190. Oxidative phosphorylation;ko04145. Phagosome;ko04721. Synaptic vesicle cycle;ko04966. Collecting duct acid secretion;ko05110. Vibrio cholerae infection;ko05120. Epithelial cell signaling in Helicobacter pylori infection;ko05323. Rheumatoid arthritis;
comp207327_c0_seq1	up	0.04	0.43	3.42626	1	1	0.371821	1	1	0.717293	ATPeVD. ATP6M	V-type H+-transporting ATPase subunit D	777	sp|Q9V7D2|VATD1_DROME V-type proton ATPase subunit D 1 OS=Drosophila melanogaster GN=Vha36-1 PE=2 SV=1	3e-63	-	-	tr|Q201Y0|Q201Y0_ACYPI Putative vacuolar ATPase subunit D OS=Acyrthosiphon pisum PE=2 SV=1	1e-63	ref|XP_394769.2| PREDICTED: v-type proton ATPase subunit D 1-like isoform 1 [Apis mellifera]	1e-64	lcl|Q201Y0_ACYPI/15-208 PF01813.12;ATP-synt_D;	4e-58	C	GO:0016020.membrane;GO:0006810.transport;GO:0042626.ATPase activity. coupled to transmembrane movement of substances;GO:0006811.ion transport;GO:0015991.ATP hydrolysis coupled proton transport;GO:0033178.proton-transporting two-sector ATPase complex. catalytic domain;GO:0005829.cytosol;GO:0033572.transferrin transport;GO:0016471.vacuolar proton-transporting V-type ATPase complex;GO:0015992.proton…	EC:3.6.3.14	K02149	ko00190. Oxidative phosphorylation;ko04145. Phagosome;ko04721. Synaptic vesicle cycle;ko04966. Collecting duct acid secretion;ko05110. Vibrio cholerae infection;ko05120. Epithelial cell signaling in Helicobacter pylori infection;ko05323. Rheumatoid arthritis;
comp233231_c0_seq1	up	0.15	0.49	1.70782	1	1	0.407196	1	1	0.756566	ATPeVC. ATP6C	V-type H+-transporting ATPase subunit C	536	sp|Q9U5N1|VATC_MANSE V-type proton ATPase subunit C OS=Manduca sexta PE=2 SV=1	4e-86	gnl|CDD|146048 pfam03223. V-ATPase_C. V-ATPase subunit C.	2e-88	tr|E0VAJ3|E0VAJ3_PEDHC Vacuolar ATP synthase subunit C. putative OS=Pediculus humanus subsp. corporis GN=Phum_PHUM039540 PE=4 SV=1	2e-100	ref|XP_002423137.1| vacuolar ATP synthase subunit C. putative [Pediculus humanus corporis] gb|EEB10399.1| vacuolar ATP synthase subunit C. putative [Pediculus humanus corporis]	2e-100	lcl|E0VAJ3_PEDHC/4-482 PF03223.10;V-ATPase_C;	7e-92	C	GO:0006810.transport;GO:0015991.ATP hydrolysis coupled proton transport;GO:0016787.hydrolase activity;GO:0016820.hydrolase activity. acting on acid anhydrides. catalyzing transmembrane movement of substances;GO:0015992.proton transport;GO:0006811.ion transport;GO:0033180.proton-transporting V-type ATPase. V1 domain;	EC:3.6.3.14	K02148	ko00190. Oxidative phosphorylation;ko04145. Phagosome;ko04721. Synaptic vesicle cycle;ko04966. Collecting duct acid secretion;ko05110. Vibrio cholerae infection;ko05120. Epithelial cell signaling in Helicobacter pylori infection;ko05323. Rheumatoid arthritis;
comp336205_c0_seq1	up	0.09	0.31	1.78427	1	1	0.216336	1	1	0.531027	ATPeVC. ATP6C	V-type H+-transporting ATPase subunit C	450	sp|Q9U5N1|VATC_MANSE V-type proton ATPase subunit C OS=Manduca sexta PE=2 SV=1	4e-76	gnl|CDD|146048 pfam03223. V-ATPase_C. V-ATPase subunit C.	3e-80	tr|E2BTC0|E2BTC0_HARSA Vacuolar proton pump subunit C OS=Harpegnathos saltator GN=EAI_05788 PE=4 SV=1	2e-77	ref|XP_001946227.1| PREDICTED: v-type proton ATPase subunit C-like [Acyrthosiphon pisum]	7e-81	lcl|A4KYS3_LUTLO/4-373 PF03223.10;V-ATPase_C;	2e-76	C	GO:0006810.transport;GO:0015991.ATP hydrolysis coupled proton transport;GO:0016820.hydrolase activity. acting on acid anhydrides. catalyzing transmembrane movement of substances;GO:0015992.proton transport;GO:0006811.ion transport;GO:0005886.plasma membrane;GO:0033180.proton-transporting V-type ATPase. V1 domain;	EC:3.6.3.14	K02148	ko00190. Oxidative phosphorylation;ko04145. Phagosome;ko04721. Synaptic vesicle cycle;ko04966. Collecting duct acid secretion;ko05110. Vibrio cholerae infection;ko05120. Epithelial cell signaling in Helicobacter pylori infection;ko05323. Rheumatoid arthritis;
comp95432_c0_seq1	up	0.19	1.01	2.41028	0.502393	1	0.865355	1	1	0.992383	ATPeVB. ATP6B1	V-type H+-transporting ATPase subunit B	3455	sp|P31410|VATB_HELVI V-type proton ATPase subunit B OS=Heliothis virescens GN=VHA55 PE=2 SV=1	0	gnl|CDD|162169 TIGR01040. V-ATPase_V1_B. V-type (H+)-ATPase V1. B subunit. This models eukaryotic vacuolar (H+)-ATPase that is responsible for acidifying cellular compartments. This enzyme shares extensive sequence similarity with archaeal ATP synthase.	0	tr|E0VJX6|E0VJX6_PEDHC Vacuolar ATP synthase subunit B. putative OS=Pediculus humanus subsp. corporis GN=Phum_PHUM253140 PE=3 SV=1	0	ref|XP_002426420.1| vacuolar ATP synthase subunit B. putative [Pediculus humanus corporis] gb|EEB13682.1| vacuolar ATP synthase subunit B. putative [Pediculus humanus corporis]	0	lcl|F0ZWF6_DICPU/148-376 PF00006.20;ATP-synt_ab;	6e-134	C	GO:0016020.membrane;GO:0046034.ATP metabolic process;GO:0005524.ATP binding;GO:0042470.melanosome;GO:0016787.hydrolase activity;GO:0005829.cytosol;GO:0005886.plasma membrane;GO:0033180.proton-transporting V-type ATPase. V1 domain;GO:0015992.proton transport;GO:0046961.proton-transporting ATPase activity. rotational mechanism;GO:0046933.hydrogen ion transporting ATP synthase activity. rotational m…	EC:3.6.3.14	K02147	ko00190. Oxidative phosphorylation;ko04145. Phagosome;ko04721. Synaptic vesicle cycle;ko04966. Collecting duct acid secretion;ko05110. Vibrio cholerae infection;ko05120. Epithelial cell signaling in Helicobacter pylori infection;ko05323. Rheumatoid arthritis;
comp155974_c0_seq1	up	0.16	0.51	1.67243	0.502393	1	0.424854	1	1	0.774932	ATPeVAC39. ATP6D	V-type H+-transporting ATPase subunit AC39	1020	sp|Q25531|VA0D_MANSE V-type proton ATPase subunit d OS=Manduca sexta PE=2 SV=1	0	gnl|CDD|202081 pfam01992. vATP-synt_AC39. ATP synthase (C/AC39) subunit. This family includes the AC39 subunit from vacuolar ATP synthase. and the C subunit from archaebacterial ATP synthase. The family also includes subunit C from the Sodium transporting ATP synthase from Enterococcus hirae.	2e-110	tr|F4WNF8|F4WNF8_ACREC V-type proton ATPase subunit d OS=Acromyrmex echinatior GN=G5I_07311 PE=4 SV=1	0	gb|EGI64151.1| V-type proton ATPase subunit d [Acromyrmex echinatior]	0	lcl|E2A3W4_9HYME/12-271 PF01992.11;vATP-synt_AC39;	5e-172	C	GO:0006810.transport;GO:0033179.proton-transporting V-type ATPase. V0 domain;GO:0006811.ion transport;GO:0015991.ATP hydrolysis coupled proton transport;GO:0016787.hydrolase activity;GO:0033177.proton-transporting two-sector ATPase complex. proton-transporting domain;GO:0015078.hydrogen ion transmembrane transporter activity;GO:0015992.proton transport;	EC:3.6.3.14	K02146	ko00190. Oxidative phosphorylation;ko04142. Lysosome;ko04145. Phagosome;ko04721. Synaptic vesicle cycle;ko04966. Collecting duct acid secretion;ko05110. Vibrio cholerae infection;ko05120. Epithelial cell signaling in Helicobacter pylori infection;ko05152. Tuberculosis;ko05323. Rheumatoid arthritis;
comp151204_c0_seq1	up	0.06	0.49	3.02975	1	1	0.440028	1	1	0.791068	ATPeVAC39. ATP6D	V-type H+-transporting ATPase subunit AC39	631	-	-	-	-	tr|E9IAW8|E9IAW8_SOLIN Putative uncharacterized protein (Fragment) OS=Solenopsis invicta GN=SINV_05765 PE=4 SV=1	1e-21	gb|EFZ22285.1| hypothetical protein SINV_05765 [Solenopsis invicta]	1e-21	lcl|E2A3W4_9HYME/267-320 PF01992.11;vATP-synt_AC39;	4e-21	-	GO:0015991.ATP hydrolysis coupled proton transport;GO:0033177.proton-transporting two-sector ATPase complex. proton-transporting domain;GO:0015078.hydrogen ion transmembrane transporter activity;	EC:3.6.3.14	K02146	ko00190. Oxidative phosphorylation;ko04142. Lysosome;ko04145. Phagosome;ko04721. Synaptic vesicle cycle;ko04966. Collecting duct acid secretion;ko05110. Vibrio cholerae infection;ko05120. Epithelial cell signaling in Helicobacter pylori infection;ko05152. Tuberculosis;ko05323. Rheumatoid arthritis;
comp154436_c0_seq1	up	0.1	0.59	2.56071	0.502393	1	0.536608	1	1	0.880979	ATPeVA. ATP6A1	V-type H+-transporting ATPase subunit A	1422	sp|Q5TTG1|VATA_ANOGA V-type proton ATPase catalytic subunit A OS=Anopheles gambiae GN=Vha68-2 PE=3 SV=1	0	gnl|CDD|162171 TIGR01042. V-ATPase_V1_A. V-type (H+)-ATPase V1. A subunit. This models eukaryotic vacuolar (H+)-ATPase that is responsible for acidifying cellular compartments. This enzyme shares extensive sequence similarity with archaeal ATP synthase.	0	tr|E2A6I4|E2A6I4_CAMFO Vacuolar ATP synthase catalytic subunit A OS=Camponotus floridanus GN=EAG_16297 PE=3 SV=1	0	ref|XP_001604685.1| PREDICTED: V-type proton ATPase catalytic subunit A isoform 1 [Nasonia vitripennis] ref|XP_003426585.1| PREDICTED: V-type proton ATPase catalytic subunit A isoform 2 [Nasonia vitripennis] ref|XP_003426586.1| PREDICTED: V-type proton ATPase catalytic subunit A isoform 3 [Nasonia vitripennis]	0	lcl|B4LSZ2_DROVI/285-511 PF00006.20;ATP-synt_ab;	2e-146	C	GO:0046034.ATP metabolic process;GO:0006810.transport;GO:0005524.ATP binding;GO:0016469.proton-transporting two-sector ATPase complex;GO:0006811.ion transport;GO:0042777.plasma membrane ATP synthesis coupled proton transport;GO:0015991.ATP hydrolysis coupled proton transport;GO:0033178.proton-transporting two-sector ATPase complex. catalytic domain;GO:0016787.hydrolase activity;GO:0016820.hydrola…	EC:3.6.3.14	K02145	ko00190. Oxidative phosphorylation;ko04145. Phagosome;ko04721. Synaptic vesicle cycle;ko04966. Collecting duct acid secretion;ko05110. Vibrio cholerae infection;ko05120. Epithelial cell signaling in Helicobacter pylori infection;ko05323. Rheumatoid arthritis;
comp37127_c0_seq1	up	0.2	0.73	1.8679	0.502393	1	0.622727	1	1	0.94277	ATPeV54kD	V-type H+-transporting ATPase 54 kD subunit	2080	sp|Q9V3J1|VATH_DROME V-type proton ATPase subunit H OS=Drosophila melanogaster GN=VhaSFD PE=2 SV=2	3e-154	gnl|CDD|29331 cd00256. VATPase_H. VATPase_H. regulatory vacuolar ATP synthase subunit H (Vma13p); activation component of the peripheral V1 complex of V-ATPase. a heteromultimeric enzyme which uses ATP to actively transport protons into organelles and extracellular compartments. The topology is that of a superhelical spiral. in part the geometry is similar to superhelices composed of armadillo re…	5e-135	tr|E0VQC4|E0VQC4_PEDHC Vacuolar ATP synthase subunit H. putative OS=Pediculus humanus subsp. corporis GN=Phum_PHUM375970 PE=4 SV=1	5e-161	ref|XP_003394806.1| PREDICTED: v-type proton ATPase subunit H-like isoform 1 [Bombus terrestris] ref|XP_003485660.1| PREDICTED: V-type proton ATPase subunit H-like isoform 1 [Bombus impatiens]	6e-164	lcl|E0VQC4_PEDHC/27-333 PF03224.9;V-ATPase_H_N;	2e-98	C	GO:0006810.transport;GO:0006811.ion transport;GO:0005488.binding;GO:0000221.vacuolar proton-transporting V-type ATPase. V1 domain;GO:0015991.ATP hydrolysis coupled proton transport;GO:0016820.hydrolase activity. acting on acid anhydrides. catalyzing transmembrane movement of substances;GO:0016787.hydrolase activity;GO:0015992.proton transport;GO:0046961.proton-transporting ATPase activity. rotati…	EC:3.6.3.14	K02144	ko00190. Oxidative phosphorylation;ko04142. Lysosome;ko04145. Phagosome;ko04721. Synaptic vesicle cycle;ko05110. Vibrio cholerae infection;ko05120. Epithelial cell signaling in Helicobacter pylori infection;ko05152. Tuberculosis;ko05323. Rheumatoid arthritis;
comp37127_c0_seq2	up	0.2	0.76	1.926	0.502393	1	0.649996	1	1	0.958844	ATPeV54kD	V-type H+-transporting ATPase 54 kD subunit	2068	sp|Q9V3J1|VATH_DROME V-type proton ATPase subunit H OS=Drosophila melanogaster GN=VhaSFD PE=2 SV=2	3e-154	gnl|CDD|29331 cd00256. VATPase_H. VATPase_H. regulatory vacuolar ATP synthase subunit H (Vma13p); activation component of the peripheral V1 complex of V-ATPase. a heteromultimeric enzyme which uses ATP to actively transport protons into organelles and extracellular compartments. The topology is that of a superhelical spiral. in part the geometry is similar to superhelices composed of armadillo re…	5e-135	tr|E0VQC4|E0VQC4_PEDHC Vacuolar ATP synthase subunit H. putative OS=Pediculus humanus subsp. corporis GN=Phum_PHUM375970 PE=4 SV=1	5e-161	ref|XP_003394806.1| PREDICTED: v-type proton ATPase subunit H-like isoform 1 [Bombus terrestris] ref|XP_003485660.1| PREDICTED: V-type proton ATPase subunit H-like isoform 1 [Bombus impatiens]	6e-164	lcl|E0VQC4_PEDHC/27-333 PF03224.9;V-ATPase_H_N;	2e-98	C	GO:0006810.transport;GO:0006811.ion transport;GO:0005488.binding;GO:0000221.vacuolar proton-transporting V-type ATPase. V1 domain;GO:0015991.ATP hydrolysis coupled proton transport;GO:0016820.hydrolase activity. acting on acid anhydrides. catalyzing transmembrane movement of substances;GO:0016787.hydrolase activity;GO:0015992.proton transport;GO:0046961.proton-transporting ATPase activity. rotati…	EC:3.6.3.14	K02144	ko00190. Oxidative phosphorylation;ko04142. Lysosome;ko04145. Phagosome;ko04721. Synaptic vesicle cycle;ko05110. Vibrio cholerae infection;ko05120. Epithelial cell signaling in Helicobacter pylori infection;ko05152. Tuberculosis;ko05323. Rheumatoid arthritis;
comp37127_c0_seq3	up	0.18	0.79	2.13386	0.502393	1	0.688638	1	1	0.974865	ATPeV54kD	V-type H+-transporting ATPase 54 kD subunit	1304	sp|Q9V3J1|VATH_DROME V-type proton ATPase subunit H OS=Drosophila melanogaster GN=VhaSFD PE=2 SV=2	3e-154	gnl|CDD|29331 cd00256. VATPase_H. VATPase_H. regulatory vacuolar ATP synthase subunit H (Vma13p); activation component of the peripheral V1 complex of V-ATPase. a heteromultimeric enzyme which uses ATP to actively transport protons into organelles and extracellular compartments. The topology is that of a superhelical spiral. in part the geometry is similar to superhelices composed of armadillo re…	5e-135	tr|E0VQC4|E0VQC4_PEDHC Vacuolar ATP synthase subunit H. putative OS=Pediculus humanus subsp. corporis GN=Phum_PHUM375970 PE=4 SV=1	5e-161	ref|XP_003394806.1| PREDICTED: v-type proton ATPase subunit H-like isoform 1 [Bombus terrestris] ref|XP_003485660.1| PREDICTED: V-type proton ATPase subunit H-like isoform 1 [Bombus impatiens]	6e-164	lcl|E0VQC4_PEDHC/27-333 PF03224.9;V-ATPase_H_N;	2e-98	C	GO:0006810.transport;GO:0006811.ion transport;GO:0005488.binding;GO:0000221.vacuolar proton-transporting V-type ATPase. V1 domain;GO:0015991.ATP hydrolysis coupled proton transport;GO:0016820.hydrolase activity. acting on acid anhydrides. catalyzing transmembrane movement of substances;GO:0016787.hydrolase activity;GO:0015992.proton transport;GO:0046961.proton-transporting ATPase activity. rotati…	EC:3.6.3.14	K02144	ko00190. Oxidative phosphorylation;ko04142. Lysosome;ko04145. Phagosome;ko04721. Synaptic vesicle cycle;ko05110. Vibrio cholerae infection;ko05120. Epithelial cell signaling in Helicobacter pylori infection;ko05152. Tuberculosis;ko05323. Rheumatoid arthritis;
comp37127_c0_seq4	up	0.17	0.83	2.28758	0.502393	1	0.730252	1	1	0.985149	ATPeV54kD	V-type H+-transporting ATPase 54 kD subunit	1292	sp|Q9V3J1|VATH_DROME V-type proton ATPase subunit H OS=Drosophila melanogaster GN=VhaSFD PE=2 SV=2	3e-154	gnl|CDD|29331 cd00256. VATPase_H. VATPase_H. regulatory vacuolar ATP synthase subunit H (Vma13p); activation component of the peripheral V1 complex of V-ATPase. a heteromultimeric enzyme which uses ATP to actively transport protons into organelles and extracellular compartments. The topology is that of a superhelical spiral. in part the geometry is similar to superhelices composed of armadillo re…	5e-135	tr|E0VQC4|E0VQC4_PEDHC Vacuolar ATP synthase subunit H. putative OS=Pediculus humanus subsp. corporis GN=Phum_PHUM375970 PE=4 SV=1	5e-161	ref|XP_003394806.1| PREDICTED: v-type proton ATPase subunit H-like isoform 1 [Bombus terrestris] ref|XP_003485660.1| PREDICTED: V-type proton ATPase subunit H-like isoform 1 [Bombus impatiens]	6e-164	lcl|E0VQC4_PEDHC/27-333 PF03224.9;V-ATPase_H_N;	2e-98	C	GO:0006810.transport;GO:0006811.ion transport;GO:0005488.binding;GO:0000221.vacuolar proton-transporting V-type ATPase. V1 domain;GO:0015991.ATP hydrolysis coupled proton transport;GO:0016820.hydrolase activity. acting on acid anhydrides. catalyzing transmembrane movement of substances;GO:0016787.hydrolase activity;GO:0015992.proton transport;GO:0046961.proton-transporting ATPase activity. rotati…	EC:3.6.3.14	K02144	ko00190. Oxidative phosphorylation;ko04142. Lysosome;ko04145. Phagosome;ko04721. Synaptic vesicle cycle;ko05110. Vibrio cholerae infection;ko05120. Epithelial cell signaling in Helicobacter pylori infection;ko05152. Tuberculosis;ko05323. Rheumatoid arthritis;
comp257923_c0_seq1	up	0.08	0.49	2.61471	1	1	0.432397	1	1	0.783055	ATPeVPF. ATP6F	V-type H+-transporting ATPase 21kDa proteolipid subunit	598	sp|Q2TA24|VATO_BOVIN V-type proton ATPase 21 kDa proteolipid subunit OS=Bos taurus GN=ATP6V0B PE=2 SV=1	2e-37	-	-	tr|A2I477|A2I477_MACHI Putative vacuolar ATP synthase proteolipid subunit OS=Maconellicoccus hirsutus PE=2 SV=1	7e-50	gb|ABM55646.1| putative vacuolar ATP synthase proteolipid subunit [Maconellicoccus hirsutus]	7e-50	lcl|B8RJ14_CULTA/1-59 PF00137.16;ATP-synt_C;	8e-20	C	GO:0033179.proton-transporting V-type ATPase. V0 domain;GO:0016020.membrane;GO:0006810.transport;GO:0006811.ion transport;GO:0015991.ATP hydrolysis coupled proton transport;GO:0016021.integral to membrane;GO:0033177.proton-transporting two-sector ATPase complex. proton-transporting domain;GO:0015078.hydrogen ion transmembrane transporter activity;GO:0015992.proton transport;	EC:3.6.3.14	K03661	ko00190. Oxidative phosphorylation;ko04142. Lysosome;ko04145. Phagosome;ko04721. Synaptic vesicle cycle;ko05110. Vibrio cholerae infection;ko05120. Epithelial cell signaling in Helicobacter pylori infection;ko05152. Tuberculosis;ko05323. Rheumatoid arthritis;
comp133282_c0_seq1	up	0.03	1.07	5.1565	0.502393	1	0.97358	1	1	0.99788	ATPeVPF. ATP6F	V-type H+-transporting ATPase 21kDa proteolipid subunit	328	-	-	-	-	-	-	-	-	lcl|Q2F630_BOMMO/134-199 PF00137.16;ATP-synt_C;	4e-08	-	-	EC:3.6.3.14	K03661	ko00190. Oxidative phosphorylation;ko04142. Lysosome;ko04145. Phagosome;ko04721. Synaptic vesicle cycle;ko05110. Vibrio cholerae infection;ko05120. Epithelial cell signaling in Helicobacter pylori infection;ko05152. Tuberculosis;ko05323. Rheumatoid arthritis;
comp132976_c0_seq1	up	0.12	0.88	2.87447	0.502393	1	0.80662	1	1	0.992105	ATPeVPL. ATP6L	V-type H+-transporting ATPase 16kDa proteolipid subunit	998	sp|P55277|VATL_HELVI V-type proton ATPase 16 kDa proteolipid subunit OS=Heliothis virescens GN=VHA16 PE=2 SV=1	2e-79	gnl|CDD|130170 TIGR01100. V_ATP_synt_C. vacuolar ATP synthase 16 kDa proteolipid subunit. This model describes the vacuolar ATP synthase 16 kDa proteolipid subunit in eukaryotes and includes members from diverse groups e.g.. fungi. plants. parasites etc. The principal role V-ATPases are the acidification of intracellular compartments of eukaryotic cells.	3e-59	tr|B4LIM5|B4LIM5_DROVI GJ20880 OS=Drosophila virilis GN=GJ20880 PE=3 SV=1	7e-77	sp|P55277.1|VATL_HELVI RecName: Full=V-type proton ATPase 16 kDa proteolipid subunit; Short=V-ATPase 16 kDa proteolipid subunit; AltName: Full=Vacuolar proton pump 16 kDa proteolipid subunit gb|AAC37176.1| H+-ATPase V-type subunit [Heliothis virescens]	6e-78	lcl|VATL_NEPNO/91-156 PF00137.16;ATP-synt_C;	2e-31	C	GO:0033179.proton-transporting V-type ATPase. V0 domain;GO:0016020.membrane;GO:0006810.transport;GO:0006811.ion transport;GO:0005773.vacuole;GO:0005774.vacuolar membrane;GO:0015986.ATP synthesis coupled proton transport;GO:0015991.ATP hydrolysis coupled proton transport;GO:0045263.proton-transporting ATP synthase complex. coupling factor F(o);GO:0016021.integral to membrane;GO:0033177.proton-tran…	EC:3.6.3.14	K02155	ko00190. Oxidative phosphorylation;ko04142. Lysosome;ko04145. Phagosome;ko04721. Synaptic vesicle cycle;ko04966. Collecting duct acid secretion;ko05110. Vibrio cholerae infection;ko05120. Epithelial cell signaling in Helicobacter pylori infection;ko05152. Tuberculosis;ko05323. Rheumatoid arthritis;
comp427389_c0_seq1	up	0.06	0.45	2.90689	1	1	0.391114	1	1	0.738528	VRI	vrille	178	sp|Q68EL6|NFIL3_DANRE Nuclear factor interleukin-3-regulated protein OS=Danio rerio GN=nfil3 PE=2 SV=1	2e-20	gnl|CDD|203738 pfam07716. bZIP_2. Basic region leucine zipper.	7e-20	tr|E9HB85|E9HB85_DAPPU Putative uncharacterized protein (Fragment) OS=Daphnia pulex GN=DAPPUDRAFT_17709 PE=3 SV=1	2e-27	gb|EFX71051.1| hypothetical protein DAPPUDRAFT_17709 [Daphnia pulex]	2e-27	lcl|Q7KTN9_DROME/119-172 PF07716.10;bZIP_2;	1e-21	K	GO:0005634.nucleus;GO:0003677.DNA binding;GO:0006355.regulation of transcription. DNA-dependent;GO:0043565.sequence-specific DNA binding;GO:0006351.transcription. DNA-dependent;GO:0003700.sequence-specific DNA binding transcription factor activity;GO:0046983.protein dimerization activity;	-	K12114	ko04711. Circadian rhythm - fly;
comp84307_c0_seq1	up	0.4	1.58	1.98185	0.252399	1	0.903543	1	1	0.992889	VDAC2	voltage-dependent anion channel protein 2	1198	sp|P81004|VDAC2_XENLA Voltage-dependent anion-selective channel protein 2 OS=Xenopus laevis GN=vdac2 PE=1 SV=1	2e-91	gnl|CDD|132767 cd07306. Porin3_VDAC. Voltage-dependent anion channel of the outer mitochondrial membrane. The voltage-dependent anion channel (VDAC) regulates the flux of mostly anionic metabolites through the outer mitochondrial membrane. which is highly permeable to small molecules. VDAC is the most abundant protein in the outer membrane. and membrane potentials can toggle VDAC between open or …	1e-97	tr|Q6PPH8|Q6PPH8_HOMVI Putative mitochondrial porin OS=Homalodisca vitripennis PE=2 SV=1	5e-106	gb|AAT01080.1| putative mitochondrial porin [Homalodisca vitripennis]	5e-106	lcl|Q1W290_9HEMI/2-274 PF01459.17;Porin_3;	7e-103	P	GO:0016020.membrane;GO:0042645.mitochondrial nucleoid;GO:0046930.pore complex;GO:0005741.mitochondrial outer membrane;GO:0044070.regulation of anion transport;GO:0000166.nucleotide binding;GO:0016021.integral to membrane;GO:0005739.mitochondrion;GO:0007270.neuron-neuron synaptic transmission;GO:0005886.plasma membrane;GO:0006810.transport;GO:0006820.anion transport;GO:0055085.transmembrane transp…	-	K15040	ko04020. Calcium signaling pathway;ko05012. Parkinson's disease;ko05016. Huntington's disease;ko05166. HTLV-I infection;
comp160973_c0_seq1	up	0.1	0.74	2.88753	0.502393	1	0.691232	1	1	0.975813	CPVL	vitellogenic carboxypeptidase-like protein	2097	sp|C9WMM5|VCP_APIME Venom serine carboxypeptidase OS=Apis mellifera PE=2 SV=1	5e-158	gnl|CDD|201235 pfam00450. Peptidase_S10. Serine carboxypeptidase.	3e-114	tr|F4X0L6|F4X0L6_ACREC Putative serine carboxypeptidase CPVL OS=Acromyrmex echinatior GN=G5I_11796 PE=4 SV=1	1e-170	gb|EGI60008.1| Putative serine carboxypeptidase CPVL [Acromyrmex echinatior]	9e-171	lcl|D7EHX7_TRICA/63-463 PF00450.17;Peptidase_S10;	4e-157	OE	GO:0004180.carboxypeptidase activity;GO:0016787.hydrolase activity;GO:0008233.peptidase activity;GO:0006508.proteolysis;GO:0004185.serine-type carboxypeptidase activity;GO:0005576.extracellular region;	EC:3.4.16.-	K09645	-
comp832614_c0_seq1	up	0.07	0.14	1	1	1	0.0421898	1	1	0.363162	VKORC1	vitamin-K-epoxide reductase (warfarin-sensitive)	280	sp|Q6TEK3|VKORL_RAT Vitamin K epoxide reductase complex subunit 1-like protein 1 OS=Rattus norvegicus GN=Vkorc1l1 PE=2 SV=1	5e-18	-	-	tr|B2GUS4|B2GUS4_XENTR Vitamin K epoxide reductase complex. subunit 1-like 1 OS=Xenopus tropicalis GN=vkorc1l1 PE=2 SV=1	1e-21	gb|AAI66389.1| vitamin K epoxide reductase complex. subunit 1-like 1 [Xenopus (Silurana) tropicalis]	1e-21	lcl|A7SL97_NEMVE/5-149 PF07884.9;VKOR;	7e-22	-	GO:0055114.oxidation-reduction process;GO:0047057.vitamin-K-epoxide reductase (warfarin-sensitive) activity;GO:0016491.oxidoreductase activity;	EC:1.1.4.1	K05357	-
comp584772_c0_seq1	up	0.07	0.15	1.09954	1	1	0.0495633	1	1	0.363162	VCL	vinculin	271	sp|O46037|VINC_DROME Vinculin OS=Drosophila melanogaster GN=Vinc PE=1 SV=1	2e-30	gnl|CDD|110072 pfam01044. Vinculin. Vinculin family.	6e-39	tr|E9HAB0|E9HAB0_DAPPU Putative uncharacterized protein OS=Daphnia pulex GN=DAPPUDRAFT_308937 PE=4 SV=1	8e-35	gb|EFX71325.1| hypothetical protein DAPPUDRAFT_308937 [Daphnia pulex]	7e-35	lcl|E9HAB0_DAPPU/3-951 PF01044.14;Vinculin;	2e-35	W	GO:0016020.membrane;GO:0005856.cytoskeleton;GO:0030054.cell junction;GO:0005912.adherens junction;GO:0005737.cytoplasm;GO:0003779.actin binding;GO:0007155.cell adhesion;GO:0015629.actin cytoskeleton;GO:0005198.structural molecule activity;GO:0005886.plasma membrane;	-	K05700	ko04510. Focal adhesion;ko04520. Adherens junction;ko04670. Leukocyte transendothelial migration;ko04810. Regulation of actin cytoskeleton;ko05100. Bacterial invasion of epithelial cells;ko05131. Shigellosis;ko05146. Amoebiasis;
comp855503_c0_seq1	up	0.04	0.16	2	1	1	0.0488495	1	1	0.363162	VCL	vinculin	252	sp|O46037|VINC_DROME Vinculin OS=Drosophila melanogaster GN=Vinc PE=1 SV=1	4e-38	gnl|CDD|110072 pfam01044. Vinculin. Vinculin family.	1e-39	tr|E9HAB0|E9HAB0_DAPPU Putative uncharacterized protein OS=Daphnia pulex GN=DAPPUDRAFT_308937 PE=4 SV=1	1e-38	gb|EFX71325.1| hypothetical protein DAPPUDRAFT_308937 [Daphnia pulex]	1e-38	lcl|E9HAB0_DAPPU/3-951 PF01044.14;Vinculin;	3e-39	W	GO:0016020.membrane;GO:0005856.cytoskeleton;GO:0030054.cell junction;GO:0005912.adherens junction;GO:0005737.cytoplasm;GO:0003779.actin binding;GO:0007155.cell adhesion;GO:0015629.actin cytoskeleton;GO:0005198.structural molecule activity;GO:0005886.plasma membrane;	-	K05700	ko04510. Focal adhesion;ko04520. Adherens junction;ko04670. Leukocyte transendothelial migration;ko04810. Regulation of actin cytoskeleton;ko05100. Bacterial invasion of epithelial cells;ko05131. Shigellosis;ko05146. Amoebiasis;
comp501493_c0_seq1	up	0.11	0.28	1.34792	1	1	0.182838	1	1	0.490417	VAMP7	vesicle-associated membrane protein 7	361	sp|O49377|VA711_ARATH Vesicle-associated membrane protein 711 OS=Arabidopsis thaliana GN=VAMP711 PE=2 SV=2	5e-45	gnl|CDD|205947 pfam13774. Longin. Regulated-SNARE-like domain. Longin is one of the approximately 26 components required for transporting proteins from the ER to the plasma membrane. via the Golgi apparatus. It is necessary for the steps of the transfer from the ER to the Golgi complex. Longins are the only R-SNAREs that are common to all eukaryotes. and they are characterized by a conserved N-te…	9e-18	tr|D7SUW1|D7SUW1_VITVI Putative uncharacterized protein OS=Vitis vinifera GN=VIT_04s0008g05650 PE=4 SV=1	1e-45	ref|XP_002285207.1| PREDICTED: vesicle-associated membrane protein 713 [Vitis vinifera] emb|CBI21060.3| unnamed protein product [Vitis vinifera]	9e-46	lcl|D7SUW1_VITVI/28-110 PF13774.1;Longin;	8e-32	U	GO:0016020.membrane;GO:0006810.transport;GO:0016021.integral to membrane;GO:0016192.vesicle-mediated transport;	-	K08515	ko04130. SNARE interactions in vesicular transport;
comp237490_c0_seq1	up	0.07	0.33	2.23704	1	1	0.240762	1	1	0.562742	VAMP7	vesicle-associated membrane protein 7	1169	sp|P70280|VAMP7_MOUSE Vesicle-associated membrane protein 7 OS=Mus musculus GN=Vamp7 PE=2 SV=1	6e-59	gnl|CDD|205947 pfam13774. Longin. Regulated-SNARE-like domain. Longin is one of the approximately 26 components required for transporting proteins from the ER to the plasma membrane. via the Golgi apparatus. It is necessary for the steps of the transfer from the ER to the Golgi complex. Longins are the only R-SNAREs that are common to all eukaryotes. and they are characterized by a conserved N-te…	4e-24	tr|D2A138|D2A138_TRICA Putative uncharacterized protein GLEAN_08320 OS=Tribolium castaneum GN=GLEAN_08320 PE=4 SV=1	2e-71	ref|XP_974643.1| PREDICTED: similar to synaptobrevin [Tribolium castaneum] gb|EFA02601.1| hypothetical protein TcasGA2_TC008320 [Tribolium castaneum]	2e-71	lcl|D2A138_TRICA/28-109 PF13774.1;Longin;	2e-28	-	GO:0030658.transport vesicle membrane;GO:0016020.membrane;GO:0006911.phagocytosis. engulfment;GO:0005783.endoplasmic reticulum;GO:0031410.cytoplasmic vesicle;GO:0017156.calcium ion-dependent exocytosis;GO:0016192.vesicle-mediated transport;GO:0045335.phagocytic vesicle;GO:0043312.neutrophil degranulation;GO:0008333.endosome to lysosome transport;GO:0016021.integral to membrane;GO:0015031.protein …	-	K08515	ko04130. SNARE interactions in vesicular transport;
comp207578_c0_seq1	up	0.25	0.51	1.02857	0.502393	1	0.393648	1	1	0.7416	VAMP2	vesicle-associated membrane protein 2	556	sp|Q60WU2|SYB1_CAEBR Synaptobrevin-1 OS=Caenorhabditis briggsae GN=snb-1 PE=3 SV=1	8e-22	gnl|CDD|201526 pfam00957. Synaptobrevin. Synaptobrevin.	3e-27	tr|C4WS99|C4WS99_ACYPI ACYPI005630 protein OS=Acyrthosiphon pisum GN=ACYPI005630 PE=4 SV=1	7e-25	ref|NP_001155635.1| vesicle-associated membrane protein-like [Acyrthosiphon pisum] dbj|BAH70769.1| ACYPI005630 [Acyrthosiphon pisum] dbj|BAH70770.1| ACYPI005630 [Acyrthosiphon pisum] dbj|BAH70771.1| ACYPI005630 [Acyrthosiphon pisum] dbj|BAH70772.1| ACYPI005630 [Acyrthosiphon pisum]	7e-25	lcl|C4WS99_ACYPI/15-103 PF00957.16;Synaptobrevin;	1e-25	U	GO:0016020.membrane;GO:0019717.synaptosome;GO:0031410.cytoplasmic vesicle;GO:0030054.cell junction;GO:0016192.vesicle-mediated transport;GO:0030672.synaptic vesicle membrane;GO:0016021.integral to membrane;GO:0045202.synapse;GO:0005886.plasma membrane;	-	K13504	ko04130. SNARE interactions in vesicular transport;ko04721. Synaptic vesicle cycle;ko04962. Vasopressin-regulated water reabsorption;ko04970. Salivary secretion;
comp578744_c0_seq1	up	0.05	0.2	2	1	1	0.0886781	1	1	0.385909	SEC22	vesicle transport protein SEC22	401	-	-	-	-	-	-	-	-	lcl|D2A3C4_TRICA/131-213 PF00957.16;Synaptobrevin;	3e-18	-	-	-	K08517	ko04130. SNARE interactions in vesicular transport;ko04145. Phagosome;ko05134. Legionellosis;
comp164983_c0_seq1	up	0.17	0.64	1.91254	0.502393	1	0.553045	1	1	0.89406	ACADVL	very long chain acyl-CoA dehydrogenase	2061	sp|P49748|ACADV_HUMAN Very long-chain specific acyl-CoA dehydrogenase. mitochondrial OS=Homo sapiens GN=ACADVL PE=1 SV=1	0	gnl|CDD|173850 cd01161. VLCAD. Very long chain acyl-CoA dehydrogenase. VLCAD is an acyl-CoA dehydrogenase (ACAD). which is found in the mitochondria of eukaryotes and in some bacteria. It catalyzes the alpha.beta dehydrogenation of the corresponding trans-enoyl-CoA by FAD. which becomes reduced. The reduced form of ACAD is reoxidized in the oxidative half-reaction by electron-transferring flavopr…	0	tr|D6W7D3|D6W7D3_TRICA Putative uncharacterized protein OS=Tribolium castaneum GN=TcasGA2_TC004634 PE=3 SV=1	0	ref|XP_001949624.2| PREDICTED: very long-chain specific acyl-CoA dehydrogenase. mitochondrial-like isoform 1 [Acyrthosiphon pisum] ref|XP_003245012.1| PREDICTED: very long-chain specific acyl-CoA dehydrogenase. mitochondrial-like isoform 2 [Acyrthosiphon pisum]	0	lcl|D6W7D3_TRICA/303-451 PF00441.19;Acyl-CoA_dh_1;	8e-78	I	GO:0016020.membrane;GO:0016627.oxidoreductase activity. acting on the CH-CH group of donors;GO:0008152.metabolic process;GO:0050660.flavin adenine dinucleotide binding;GO:0055114.oxidation-reduction process;GO:0006631.fatty acid metabolic process;GO:0005743.mitochondrial inner membrane;GO:0003995.acyl-CoA dehydrogenase activity;GO:0005739.mitochondrion;GO:0006629.lipid metabolic process;GO:001649…	EC:1.3.99.-	K09479	ko00071. Fatty acid metabolism;
comp597037_c0_seq1	up	0.08	0.16	1	1	1	0.0600661	1	1	0.363415	VAV	vav oncogene	252	sp|Q9NHV9|VAV_DROME Protein vav OS=Drosophila melanogaster GN=vav PE=2 SV=2	3e-27	-	-	tr|E2C460|E2C460_HARSA Protein vav OS=Harpegnathos saltator GN=EAI_10766 PE=4 SV=1	3e-38	gb|EFN77269.1| Protein vav [Harpegnathos saltator]	2e-38	lcl|E2C460_9HYME/13-129 PF00307.26;CH;	5e-40	TZ	GO:0046872.metal ion binding;GO:0005622.intracellular;GO:0035556.intracellular signal transduction;GO:0035023.regulation of Rho protein signal transduction;GO:0005089.Rho guanyl-nucleotide exchange factor activity;	-	K05730	ko04062. Chemokine signaling pathway;ko04510. Focal adhesion;ko04650. Natural killer cell mediated cytotoxicity;ko04660. T cell receptor signaling pathway;ko04662. B cell receptor signaling pathway;ko04664. Fc epsilon RI signaling pathway;ko04666. Fc gamma R-mediated phagocytosis;ko04670. Leukocyte transendothelial migration;ko04810. Regulation of actin cytoskeleton;
comp453343_c0_seq1	up	0.05	0.22	2.1375	1	1	0.109634	1	1	0.407948	VAV	vav oncogene	728	sp|Q9NHV9|VAV_DROME Protein vav OS=Drosophila melanogaster GN=vav PE=2 SV=2	8e-77	gnl|CDD|176299 cd01223. PH_Vav. Vav pleckstrin homology (PH) domain. Vav pleckstrin homology (PH) domain. Vav acts as a guanosine nucleotide exchange factor(GEF) for Rho/Rac proteins. Mammalian Vav proteins consist of a calponin homology (CH) domain. an acidic region. a rho-GEF (DH)domain. a PH domain. a Zinc finger region and an SH2 domain. flanked by two SH3 domains. In invertebrates such as Dr…	6e-29	tr|E0VV62|E0VV62_PEDHC Protein vav. putative OS=Pediculus humanus subsp. corporis GN=Phum_PHUM459000 PE=4 SV=1	1e-108	ref|XP_002430006.1| protein vav. putative [Pediculus humanus corporis] gb|EEB17268.1| protein vav. putative [Pediculus humanus corporis]	1e-108	lcl|E0VV62_PEDHC/202-377 PF00621.15;RhoGEF;	6e-36	T	GO:0046872.metal ion binding;GO:0005622.intracellular;GO:0035556.intracellular signal transduction;GO:0035023.regulation of Rho protein signal transduction;GO:0016740.transferase activity;GO:0005089.Rho guanyl-nucleotide exchange factor activity;	-	K05730	ko04062. Chemokine signaling pathway;ko04510. Focal adhesion;ko04650. Natural killer cell mediated cytotoxicity;ko04660. T cell receptor signaling pathway;ko04662. B cell receptor signaling pathway;ko04664. Fc epsilon RI signaling pathway;ko04666. Fc gamma R-mediated phagocytosis;ko04670. Leukocyte transendothelial migration;ko04810. Regulation of actin cytoskeleton;
comp949701_c0_seq1	up	0.06	0.13	1.11548	1	1	0.0327057	1	1	0.363162	VARS. valS	valyl-tRNA synthetase	159	sp|P49696|SYVC_TAKRU Valine--tRNA ligase OS=Takifugu rubripes GN=vars PE=3 SV=1	2e-17	gnl|CDD|185605 PTZ00419. PTZ00419. valyl-tRNA synthetase-like protein; Provisional.	3e-20	tr|B4K0G2|B4K0G2_DROGR GH24997 OS=Drosophila grimshawi GN=GH24997 PE=3 SV=1	2e-17	ref|XP_001996766.1| GH24997 [Drosophila grimshawi] gb|EDV95487.1| GH24997 [Drosophila grimshawi]	2e-17	lcl|B3RP34_TRIAD/109-738 PF00133.17;tRNA-synt_1;	1e-17	J	GO:0005524.ATP binding;GO:0004832.valine-tRNA ligase activity;GO:0006438.valyl-tRNA aminoacylation;GO:0005737.cytoplasm;GO:0016874.ligase activity;GO:0000166.nucleotide binding;GO:0006418.tRNA aminoacylation for protein translation;GO:0006412.translation;GO:0005739.mitochondrion;GO:0004812.aminoacyl-tRNA ligase activity;	EC:6.1.1.9	K01873	ko00970. Aminoacyl-tRNA biosynthesis;
comp204619_c0_seq1	up	0.16	0.32	1	1	1	0.224074	1	1	0.542548	VPS4	vacuolar protein-sorting-associated protein 4	1004	sp|Q0VD48|VPS4B_BOVIN Vacuolar protein sorting-associated protein 4B OS=Bos taurus GN=VPS4B PE=2 SV=1	2e-152	-	-	tr|G3LZX7|G3LZX7_SPOFR Vacuolar protein sorting-associating protein 4 OS=Spodoptera frugiperda GN=Vps4 PE=2 SV=1	6e-162	gb|AEO21929.1| vacuolar protein sorting-associating protein 4 [Spodoptera frugiperda]	5e-162	lcl|E3WQS5_ANODA/159-289 PF00004.24;AAA;	3e-70	O	GO:0005524.ATP binding;GO:0000166.nucleotide binding;GO:0017111.nucleoside-triphosphatase activity;	-	K12196	ko04144. Endocytosis;
comp456326_c0_seq1	up	0.07	0.25	1.8365	1	1	0.14642	1	1	0.448837	VPS4	vacuolar protein-sorting-associated protein 4	676	sp|Q793F9|VPS4A_RAT Vacuolar protein sorting-associated protein 4A OS=Rattus norvegicus GN=Vps4a PE=2 SV=1	2e-68	gnl|CDD|30299 cd02678. MIT_VPS4. MIT: domain contained within Microtubule Interacting and Trafficking molecules. This sub-family of MIT domains is found in intracellular protein transport proteins of the AAA-ATPase family. The molecular function of the MIT domain is unclear..	4e-33	tr|E0VZT1|E0VZT1_PEDHC Vacuolar sorting protein 4A. putative OS=Pediculus humanus subsp. corporis GN=Phum_PHUM537990 PE=3 SV=1	2e-75	ref|XP_002431625.1| vacuolar sorting protein 4A. putative [Pediculus humanus corporis] gb|EEB18887.1| vacuolar sorting protein 4A. putative [Pediculus humanus corporis]	2e-75	lcl|E2BQY9_9HYME/5-74 PF04212.13;MIT;	1e-32	O	GO:0016020.membrane;GO:0006810.transport;GO:0005524.ATP binding;GO:0031902.late endosome membrane;GO:0005768.endosome;GO:0016787.hydrolase activity;GO:0051301.cell division;GO:0000166.nucleotide binding;GO:0008568.microtubule-severing ATPase activity;GO:0017111.nucleoside-triphosphatase activity;GO:0007049.cell cycle;GO:0015031.protein transport;	-	K12196	ko04144. Endocytosis;
comp386750_c0_seq1	up	0.06	0.34	2.5025	1	1	0.253679	1	1	0.578149	VTA1. LIP5	vacuolar protein sorting-associated protein VTA1	356	-	-	-	-	-	-	-	-	-	-	-	-	-	K12199	ko04144. Endocytosis;
comp256095_c0_seq1	up	0.13	0.34	1.38702	1	1	0.247833	1	1	0.571031	RAD23. HR23	UV excision repair protein RAD23	1539	-	-	-	-	-	-	-	-	lcl|D2CZY1_BOMMO/281-317 PF00627.26;UBA;	7e-14	-	-	-	K10839	ko03420. Nucleotide excision repair;ko04141. Protein processing in endoplasmic reticulum;
comp264569_c0_seq1	up	0.11	0.52	2.24101	0.502393	1	0.45498	1	1	0.806392	RAD23. HR23	UV excision repair protein RAD23	368	sp|Q29RK4|RD23B_BOVIN UV excision repair protein RAD23 homolog B OS=Bos taurus GN=RAD23B PE=2 SV=1	9e-25	gnl|CDD|176400 cd01805. RAD23_N. Ubiquitin-like domain of RAD23. RAD23 belongs to a family of adaptor molecules having affinity for both the proteasome and ubiquitinylated proteins and thought to shuttle these ubiquitinylated proteins to the proteasome for destruction. RAD23 interacts with ubiquitin through its C-terminal ubiquitin-associated domains (UBA) and with the proteasome through its N-te…	6e-37	tr|E0W1I7|E0W1I7_PEDHC Uv excision repair protein rad23. putative OS=Pediculus humanus subsp. corporis GN=Phum_PHUM577750 PE=4 SV=1	2e-29	ref|XP_002432231.1| uv excision repair protein rad23. putative [Pediculus humanus corporis] gb|EEB19493.1| uv excision repair protein rad23. putative [Pediculus humanus corporis]	2e-29	lcl|E0W1I7_PEDHC/6-77 PF00240.18;ubiquitin;	8e-30	LDO	GO:0005634.nucleus;GO:0043161.proteasomal ubiquitin-dependent protein catabolic process;GO:0003684.damaged DNA binding;GO:0006289.nucleotide-excision repair;	-	K10839	ko03420. Nucleotide excision repair;ko04141. Protein processing in endoplasmic reticulum;
comp331057_c0_seq1	up	0.05	0.4	3	1	1	0.330959	1	1	0.670192	RAD23. HR23	UV excision repair protein RAD23	377	sp|A3KMV2|RD23A_BOVIN UV excision repair protein RAD23 homolog A OS=Bos taurus GN=RAD23A PE=2 SV=1	3e-15	gnl|CDD|200033 TIGR00601. rad23. UV excision repair protein Rad23. All proteins in this family for which functions are known are components of a multiprotein complex used for targeting nucleotide excision repair to specific parts of the genome. In humans. Rad23 complexes with the XPC protein. This family is based on the phylogenomic analysis of JA Eisen (1999. Ph.D. Thesis. Stanford University).	5e-26	tr|D2A692|D2A692_TRICA Putative uncharacterized protein GLEAN_15662 OS=Tribolium castaneum GN=GLEAN_15662 PE=4 SV=1	2e-20	ref|XP_001608155.2| PREDICTED: UV excision repair protein RAD23 homolog B-like isoform 1 [Nasonia vitripennis]	4e-21	lcl|D2A692_TRICA/132-168 PF00627.26;UBA;	9e-13	-	GO:0005634.nucleus;GO:0043161.proteasomal ubiquitin-dependent protein catabolic process;GO:0003684.damaged DNA binding;GO:0006289.nucleotide-excision repair;	-	K10839	ko03420. Nucleotide excision repair;ko04141. Protein processing in endoplasmic reticulum;
comp29322_c0_seq1	up	0.1	0.68	2.76553	0.502393	1	0.631377	1	1	0.94833	UGP2. galU. galF	UTP--glucose-1-phosphate uridylyltransferase	1903	sp|Q07130|UGPA_BOVIN UTP--glucose-1-phosphate uridylyltransferase OS=Bos taurus GN=UGP2 PE=1 SV=2	0	gnl|CDD|201928 pfam01704. UDPGP. UTP--glucose-1-phosphate uridylyltransferase. This family consists of UTP--glucose-1-phosphate uridylyltransferases. EC:2.7.7.9. Also known as UDP-glucose pyrophosphorylase (UDPGP) and Glucose-1-phosphate uridylyltransferase. UTP--glucose-1-phosphate uridylyltransferase catalyzes the interconversion of MgUTP + glucose-1-phosphate and UDP-glucose + MgPPi. UDP-gluco…	0	tr|D6WPU3|D6WPU3_TRICA Putative uncharacterized protein OS=Tribolium castaneum GN=TcasGA2_TC009819 PE=4 SV=1	0	gb|EFA06874.1| hypothetical protein TcasGA2_TC009819 [Tribolium castaneum]	0	lcl|D6WPU3_TRICA/52-470 PF01704.13;UDPGP;	0	G	GO:0046872.metal ion binding;GO:0008152.metabolic process;GO:0016779.nucleotidyltransferase activity;GO:0016740.transferase activity;GO:0003983.UTP:glucose-1-phosphate uridylyltransferase activity;GO:0005737.cytoplasm;	EC:2.7.7.9	K00963	ko00040. Pentose and glucuronate interconversions;ko00052. Galactose metabolism;ko00500. Starch and sucrose metabolism;ko00520. Amino sugar and nucleotide sugar metabolism;
comp831441_c0_seq1	up	0.05	0.11	1.1375	1	1	0.0186757	1	1	0.363162	UMPS	uridine monophosphate synthetase	182	sp|Q01637|UMPS_DROME Uridine 5'-monophosphate synthase OS=Drosophila melanogaster GN=r-l PE=2 SV=2	9e-14	gnl|CDD|184340 PRK13809. PRK13809. orotate phosphoribosyltransferase; Provisional.	9e-13	tr|B4R153|B4R153_DROSI GD20011 OS=Drosophila simulans GN=GD20011 PE=3 SV=1	3e-12	ref|XP_002102637.1| GD20011 [Drosophila simulans] gb|EDX12140.1| GD20011 [Drosophila simulans]	3e-12	lcl|B4GM06_DROPE/42-154 PF00156.22;Pribosyltran;	5e-13	-	GO:0009116.nucleoside metabolic process;GO:0008152.metabolic process;GO:0004590.orotidine-5'-phosphate decarboxylase activity;GO:0003824.catalytic activity;GO:0044205.'de novo' UMP biosynthetic process;GO:0006221.pyrimidine nucleotide biosynthetic process;GO:0006207.'de novo' pyrimidine nucleobase biosynthetic process;GO:0016740.transferase activity;GO:0004588.orotate phosphoribosyltransferase ac…	EC:2.4.2.10 4.1.1.23	K13421	ko00240. Pyrimidine metabolism;ko00983. Drug metabolism - other enzymes;
comp591241_c0_seq1	up	0.06	0.21	1.80735	1	1	0.101353	1	1	0.39821	UMPS	uridine monophosphate synthetase	333	sp|Q01637|UMPS_DROME Uridine 5'-monophosphate synthase OS=Drosophila melanogaster GN=r-l PE=2 SV=2	7e-26	gnl|CDD|200127 TIGR01740. pyrF. orotidine 5'-phosphate decarboxylase. subfamily 1. This model represents orotidine 5'-monophosphate decarboxylase. the PyrF protein of pyrimidine nucleotide biosynthesis. In many eukaryotes. the region hit by this model is part of a multifunctional protein.	1e-23	tr|D0ABA9|D0ABA9_9NEOP Putative uridine 5'-monophosphate synthase OS=Heliconius melpomene GN=HM00060 PE=3 SV=1	2e-29	ref|XP_001947885.1| PREDICTED: uridine 5'-monophosphate synthase-like isoform 1 [Acyrthosiphon pisum] ref|XP_003247136.1| PREDICTED: uridine 5'-monophosphate synthase-like isoform 2 [Acyrthosiphon pisum]	3e-30	lcl|D0ABA9_9NEOP/242-457 PF00215.19;OMPdecase;	2e-31	F	GO:0009116.nucleoside metabolic process;GO:0008152.metabolic process;GO:0004590.orotidine-5'-phosphate decarboxylase activity;GO:0003824.catalytic activity;GO:0016831.carboxy-lyase activity;GO:0016829.lyase activity;GO:0044205.'de novo' UMP biosynthetic process;GO:0016757.transferase activity. transferring glycosyl groups;GO:0006221.pyrimidine nucleotide biosynthetic process;GO:0006207.'de novo' …	EC:2.4.2.10 4.1.1.23	K13421	ko00240. Pyrimidine metabolism;ko00983. Drug metabolism - other enzymes;
comp40599_c0_seq14	up	4.09	13.55	1.72812	0.0162417	0.996001	0.0461311	1	1	0.363162	udk	uridine kinase	1596	sp|O65583|UKL4_ARATH Uridine kinase-like protein 4 OS=Arabidopsis thaliana GN=UKL4 PE=1 SV=2	0	gnl|CDD|30196 cd02023. UMPK. Uridine monophosphate kinase (UMPK. EC 2.7.1.48). also known as uridine kinase or uridine-cytidine kinase (UCK). catalyzes the reversible phosphoryl transfer from ATP to uridine or cytidine to yield UMP or CMP. In the primidine nucleotide-salvage pathway. this enzyme combined with nucleoside diphosphate kinases further phosphorylates UMP and CMP to form UTP and CTP. T…	3e-82	tr|D7UAT7|D7UAT7_VITVI Uridine kinase OS=Vitis vinifera GN=VIT_19s0015g01730 PE=3 SV=1	0	ref|XP_002263911.1| PREDICTED: uridine kinase-like protein 4 [Vitis vinifera] emb|CBI39852.3| unnamed protein product [Vitis vinifera]	0	lcl|B9S0W5_RICCO/50-237 PF00485.13;PRK;	1e-91	TZ	GO:0016310.phosphorylation;GO:0008152.metabolic process;GO:0005524.ATP binding;GO:0004849.uridine kinase activity;GO:0016301.kinase activity;GO:0016773.phosphotransferase activity. alcohol group as acceptor;GO:0006222.UMP biosynthetic process;GO:0016757.transferase activity. transferring glycosyl groups;GO:0000166.nucleotide binding;GO:0016740.transferase activity;	EC:2.7.1.48	K00876	ko00240. Pyrimidine metabolism;ko00983. Drug metabolism - other enzymes;
comp40599_c0_seq12	up	3.69	12.27	1.73344	0.0400293	0.988821	0.0603455	1	1	0.363415	udk	uridine kinase	1759	sp|O65583|UKL4_ARATH Uridine kinase-like protein 4 OS=Arabidopsis thaliana GN=UKL4 PE=1 SV=2	0	gnl|CDD|30196 cd02023. UMPK. Uridine monophosphate kinase (UMPK. EC 2.7.1.48). also known as uridine kinase or uridine-cytidine kinase (UCK). catalyzes the reversible phosphoryl transfer from ATP to uridine or cytidine to yield UMP or CMP. In the primidine nucleotide-salvage pathway. this enzyme combined with nucleoside diphosphate kinases further phosphorylates UMP and CMP to form UTP and CTP. T…	3e-82	tr|D7UAT7|D7UAT7_VITVI Uridine kinase OS=Vitis vinifera GN=VIT_19s0015g01730 PE=3 SV=1	0	ref|XP_002263911.1| PREDICTED: uridine kinase-like protein 4 [Vitis vinifera] emb|CBI39852.3| unnamed protein product [Vitis vinifera]	0	lcl|B9S0W5_RICCO/50-237 PF00485.13;PRK;	1e-91	TZ	GO:0016310.phosphorylation;GO:0008152.metabolic process;GO:0005524.ATP binding;GO:0004849.uridine kinase activity;GO:0016301.kinase activity;GO:0016773.phosphotransferase activity. alcohol group as acceptor;GO:0006222.UMP biosynthetic process;GO:0016757.transferase activity. transferring glycosyl groups;GO:0000166.nucleotide binding;GO:0016740.transferase activity;	EC:2.7.1.48	K00876	ko00240. Pyrimidine metabolism;ko00983. Drug metabolism - other enzymes;
comp40599_c0_seq11	up	3.3	11.04	1.7422	0.0298767	0.993204	0.0781128	1	1	0.376276	udk	uridine kinase	1921	sp|O65583|UKL4_ARATH Uridine kinase-like protein 4 OS=Arabidopsis thaliana GN=UKL4 PE=1 SV=2	0	gnl|CDD|30196 cd02023. UMPK. Uridine monophosphate kinase (UMPK. EC 2.7.1.48). also known as uridine kinase or uridine-cytidine kinase (UCK). catalyzes the reversible phosphoryl transfer from ATP to uridine or cytidine to yield UMP or CMP. In the primidine nucleotide-salvage pathway. this enzyme combined with nucleoside diphosphate kinases further phosphorylates UMP and CMP to form UTP and CTP. T…	3e-82	tr|D7UAT7|D7UAT7_VITVI Uridine kinase OS=Vitis vinifera GN=VIT_19s0015g01730 PE=3 SV=1	0	ref|XP_002263911.1| PREDICTED: uridine kinase-like protein 4 [Vitis vinifera] emb|CBI39852.3| unnamed protein product [Vitis vinifera]	0	lcl|B9S0W5_RICCO/50-237 PF00485.13;PRK;	1e-91	TZ	GO:0016310.phosphorylation;GO:0008152.metabolic process;GO:0005524.ATP binding;GO:0004849.uridine kinase activity;GO:0016301.kinase activity;GO:0016773.phosphotransferase activity. alcohol group as acceptor;GO:0006222.UMP biosynthetic process;GO:0016757.transferase activity. transferring glycosyl groups;GO:0000166.nucleotide binding;GO:0016740.transferase activity;	EC:2.7.1.48	K00876	ko00240. Pyrimidine metabolism;ko00983. Drug metabolism - other enzymes;
comp40599_c0_seq8	up	3.02	10.16	1.75028	0.0478386	0.988258	0.0941513	1	1	0.393507	udk	uridine kinase	2084	sp|O65583|UKL4_ARATH Uridine kinase-like protein 4 OS=Arabidopsis thaliana GN=UKL4 PE=1 SV=2	0	gnl|CDD|30196 cd02023. UMPK. Uridine monophosphate kinase (UMPK. EC 2.7.1.48). also known as uridine kinase or uridine-cytidine kinase (UCK). catalyzes the reversible phosphoryl transfer from ATP to uridine or cytidine to yield UMP or CMP. In the primidine nucleotide-salvage pathway. this enzyme combined with nucleoside diphosphate kinases further phosphorylates UMP and CMP to form UTP and CTP. T…	3e-82	tr|D7UAT7|D7UAT7_VITVI Uridine kinase OS=Vitis vinifera GN=VIT_19s0015g01730 PE=3 SV=1	0	ref|XP_002263911.1| PREDICTED: uridine kinase-like protein 4 [Vitis vinifera] emb|CBI39852.3| unnamed protein product [Vitis vinifera]	0	lcl|B9S0W5_RICCO/50-237 PF00485.13;PRK;	1e-91	TZ	GO:0016310.phosphorylation;GO:0008152.metabolic process;GO:0005524.ATP binding;GO:0004849.uridine kinase activity;GO:0016301.kinase activity;GO:0016773.phosphotransferase activity. alcohol group as acceptor;GO:0006222.UMP biosynthetic process;GO:0016757.transferase activity. transferring glycosyl groups;GO:0000166.nucleotide binding;GO:0016740.transferase activity;	EC:2.7.1.48	K00876	ko00240. Pyrimidine metabolism;ko00983. Drug metabolism - other enzymes;
comp40599_c0_seq6	up	3.95	13.94	1.81931	0.0162417	0.996001	0.0352711	1	1	0.363162	udk	uridine kinase	2204	sp|O65583|UKL4_ARATH Uridine kinase-like protein 4 OS=Arabidopsis thaliana GN=UKL4 PE=1 SV=2	0	gnl|CDD|30196 cd02023. UMPK. Uridine monophosphate kinase (UMPK. EC 2.7.1.48). also known as uridine kinase or uridine-cytidine kinase (UCK). catalyzes the reversible phosphoryl transfer from ATP to uridine or cytidine to yield UMP or CMP. In the primidine nucleotide-salvage pathway. this enzyme combined with nucleoside diphosphate kinases further phosphorylates UMP and CMP to form UTP and CTP. T…	3e-82	tr|D7UAT7|D7UAT7_VITVI Uridine kinase OS=Vitis vinifera GN=VIT_19s0015g01730 PE=3 SV=1	0	ref|XP_002263911.1| PREDICTED: uridine kinase-like protein 4 [Vitis vinifera] emb|CBI39852.3| unnamed protein product [Vitis vinifera]	0	lcl|B9S0W5_RICCO/50-237 PF00485.13;PRK;	1e-91	TZ	GO:0016310.phosphorylation;GO:0008152.metabolic process;GO:0005524.ATP binding;GO:0004849.uridine kinase activity;GO:0016301.kinase activity;GO:0016773.phosphotransferase activity. alcohol group as acceptor;GO:0006222.UMP biosynthetic process;GO:0016757.transferase activity. transferring glycosyl groups;GO:0000166.nucleotide binding;GO:0016740.transferase activity;	EC:2.7.1.48	K00876	ko00240. Pyrimidine metabolism;ko00983. Drug metabolism - other enzymes;
comp40599_c0_seq9	up	4.51	15.95	1.82236	0.0140636	0.996162	0.0222297	1	1	0.363162	udk	uridine kinase	2024	sp|O65583|UKL4_ARATH Uridine kinase-like protein 4 OS=Arabidopsis thaliana GN=UKL4 PE=1 SV=2	0	gnl|CDD|30196 cd02023. UMPK. Uridine monophosphate kinase (UMPK. EC 2.7.1.48). also known as uridine kinase or uridine-cytidine kinase (UCK). catalyzes the reversible phosphoryl transfer from ATP to uridine or cytidine to yield UMP or CMP. In the primidine nucleotide-salvage pathway. this enzyme combined with nucleoside diphosphate kinases further phosphorylates UMP and CMP to form UTP and CTP. T…	3e-82	tr|D7UAT7|D7UAT7_VITVI Uridine kinase OS=Vitis vinifera GN=VIT_19s0015g01730 PE=3 SV=1	0	ref|XP_002263911.1| PREDICTED: uridine kinase-like protein 4 [Vitis vinifera] emb|CBI39852.3| unnamed protein product [Vitis vinifera]	0	lcl|B9S0W5_RICCO/50-237 PF00485.13;PRK;	1e-91	TZ	GO:0016310.phosphorylation;GO:0008152.metabolic process;GO:0005524.ATP binding;GO:0004849.uridine kinase activity;GO:0016301.kinase activity;GO:0016773.phosphotransferase activity. alcohol group as acceptor;GO:0006222.UMP biosynthetic process;GO:0016757.transferase activity. transferring glycosyl groups;GO:0000166.nucleotide binding;GO:0016740.transferase activity;	EC:2.7.1.48	K00876	ko00240. Pyrimidine metabolism;ko00983. Drug metabolism - other enzymes;
comp40599_c0_seq3	up	3.65	12.96	1.8281	0.0256733	0.993281	0.0434355	1	1	0.363162	udk	uridine kinase	2367	sp|O65583|UKL4_ARATH Uridine kinase-like protein 4 OS=Arabidopsis thaliana GN=UKL4 PE=1 SV=2	0	gnl|CDD|30196 cd02023. UMPK. Uridine monophosphate kinase (UMPK. EC 2.7.1.48). also known as uridine kinase or uridine-cytidine kinase (UCK). catalyzes the reversible phosphoryl transfer from ATP to uridine or cytidine to yield UMP or CMP. In the primidine nucleotide-salvage pathway. this enzyme combined with nucleoside diphosphate kinases further phosphorylates UMP and CMP to form UTP and CTP. T…	3e-82	tr|D7UAT7|D7UAT7_VITVI Uridine kinase OS=Vitis vinifera GN=VIT_19s0015g01730 PE=3 SV=1	0	ref|XP_002263911.1| PREDICTED: uridine kinase-like protein 4 [Vitis vinifera] emb|CBI39852.3| unnamed protein product [Vitis vinifera]	0	lcl|B9S0W5_RICCO/50-237 PF00485.13;PRK;	1e-91	TZ	GO:0016310.phosphorylation;GO:0008152.metabolic process;GO:0005524.ATP binding;GO:0004849.uridine kinase activity;GO:0016301.kinase activity;GO:0016773.phosphotransferase activity. alcohol group as acceptor;GO:0006222.UMP biosynthetic process;GO:0016757.transferase activity. transferring glycosyl groups;GO:0000166.nucleotide binding;GO:0016740.transferase activity;	EC:2.7.1.48	K00876	ko00240. Pyrimidine metabolism;ko00983. Drug metabolism - other enzymes;
comp40599_c0_seq2	up	3.36	11.98	1.83409	0.0183916	0.996103	0.0540029	1	1	0.363415	udk	uridine kinase	2529	sp|O65583|UKL4_ARATH Uridine kinase-like protein 4 OS=Arabidopsis thaliana GN=UKL4 PE=1 SV=2	0	gnl|CDD|30196 cd02023. UMPK. Uridine monophosphate kinase (UMPK. EC 2.7.1.48). also known as uridine kinase or uridine-cytidine kinase (UCK). catalyzes the reversible phosphoryl transfer from ATP to uridine or cytidine to yield UMP or CMP. In the primidine nucleotide-salvage pathway. this enzyme combined with nucleoside diphosphate kinases further phosphorylates UMP and CMP to form UTP and CTP. T…	3e-82	tr|D7UAT7|D7UAT7_VITVI Uridine kinase OS=Vitis vinifera GN=VIT_19s0015g01730 PE=3 SV=1	0	ref|XP_002263911.1| PREDICTED: uridine kinase-like protein 4 [Vitis vinifera] emb|CBI39852.3| unnamed protein product [Vitis vinifera]	0	lcl|B9S0W5_RICCO/50-237 PF00485.13;PRK;	1e-91	TZ	GO:0016310.phosphorylation;GO:0008152.metabolic process;GO:0005524.ATP binding;GO:0004849.uridine kinase activity;GO:0016301.kinase activity;GO:0016773.phosphotransferase activity. alcohol group as acceptor;GO:0006222.UMP biosynthetic process;GO:0016757.transferase activity. transferring glycosyl groups;GO:0000166.nucleotide binding;GO:0016740.transferase activity;	EC:2.7.1.48	K00876	ko00240. Pyrimidine metabolism;ko00983. Drug metabolism - other enzymes;
comp40599_c0_seq4	up	3.8	13.56	1.83529	0.0162417	0.996001	0.0372937	1	1	0.363162	udk	uridine kinase	2349	sp|O65583|UKL4_ARATH Uridine kinase-like protein 4 OS=Arabidopsis thaliana GN=UKL4 PE=1 SV=2	0	gnl|CDD|30196 cd02023. UMPK. Uridine monophosphate kinase (UMPK. EC 2.7.1.48). also known as uridine kinase or uridine-cytidine kinase (UCK). catalyzes the reversible phosphoryl transfer from ATP to uridine or cytidine to yield UMP or CMP. In the primidine nucleotide-salvage pathway. this enzyme combined with nucleoside diphosphate kinases further phosphorylates UMP and CMP to form UTP and CTP. T…	3e-82	tr|D7UAT7|D7UAT7_VITVI Uridine kinase OS=Vitis vinifera GN=VIT_19s0015g01730 PE=3 SV=1	0	ref|XP_002263911.1| PREDICTED: uridine kinase-like protein 4 [Vitis vinifera] emb|CBI39852.3| unnamed protein product [Vitis vinifera]	0	lcl|B9S0W5_RICCO/50-237 PF00485.13;PRK;	1e-91	TZ	GO:0016310.phosphorylation;GO:0008152.metabolic process;GO:0005524.ATP binding;GO:0004849.uridine kinase activity;GO:0016301.kinase activity;GO:0016773.phosphotransferase activity. alcohol group as acceptor;GO:0006222.UMP biosynthetic process;GO:0016757.transferase activity. transferring glycosyl groups;GO:0000166.nucleotide binding;GO:0016740.transferase activity;	EC:2.7.1.48	K00876	ko00240. Pyrimidine metabolism;ko00983. Drug metabolism - other enzymes;
comp40599_c0_seq1	up	3.14	11.24	1.83981	0.0298767	0.993204	0.0637141	1	1	0.372153	udk	uridine kinase	2692	sp|O65583|UKL4_ARATH Uridine kinase-like protein 4 OS=Arabidopsis thaliana GN=UKL4 PE=1 SV=2	0	gnl|CDD|30196 cd02023. UMPK. Uridine monophosphate kinase (UMPK. EC 2.7.1.48). also known as uridine kinase or uridine-cytidine kinase (UCK). catalyzes the reversible phosphoryl transfer from ATP to uridine or cytidine to yield UMP or CMP. In the primidine nucleotide-salvage pathway. this enzyme combined with nucleoside diphosphate kinases further phosphorylates UMP and CMP to form UTP and CTP. T…	3e-82	tr|D7UAT7|D7UAT7_VITVI Uridine kinase OS=Vitis vinifera GN=VIT_19s0015g01730 PE=3 SV=1	0	ref|XP_002263911.1| PREDICTED: uridine kinase-like protein 4 [Vitis vinifera] emb|CBI39852.3| unnamed protein product [Vitis vinifera]	0	lcl|B9S0W5_RICCO/50-237 PF00485.13;PRK;	1e-91	TZ	GO:0016310.phosphorylation;GO:0008152.metabolic process;GO:0005524.ATP binding;GO:0004849.uridine kinase activity;GO:0016301.kinase activity;GO:0016773.phosphotransferase activity. alcohol group as acceptor;GO:0006222.UMP biosynthetic process;GO:0016757.transferase activity. transferring glycosyl groups;GO:0000166.nucleotide binding;GO:0016740.transferase activity;	EC:2.7.1.48	K00876	ko00240. Pyrimidine metabolism;ko00983. Drug metabolism - other enzymes;
comp40599_c0_seq17	up	3.77	13.66	1.85732	0.0162417	0.996001	0.0349095	1	1	0.363162	udk	uridine kinase	968	sp|O65583|UKL4_ARATH Uridine kinase-like protein 4 OS=Arabidopsis thaliana GN=UKL4 PE=1 SV=2	0	gnl|CDD|30196 cd02023. UMPK. Uridine monophosphate kinase (UMPK. EC 2.7.1.48). also known as uridine kinase or uridine-cytidine kinase (UCK). catalyzes the reversible phosphoryl transfer from ATP to uridine or cytidine to yield UMP or CMP. In the primidine nucleotide-salvage pathway. this enzyme combined with nucleoside diphosphate kinases further phosphorylates UMP and CMP to form UTP and CTP. T…	3e-82	tr|D7UAT7|D7UAT7_VITVI Uridine kinase OS=Vitis vinifera GN=VIT_19s0015g01730 PE=3 SV=1	0	ref|XP_002263911.1| PREDICTED: uridine kinase-like protein 4 [Vitis vinifera] emb|CBI39852.3| unnamed protein product [Vitis vinifera]	0	lcl|B9S0W5_RICCO/50-237 PF00485.13;PRK;	1e-91	TZ	GO:0016310.phosphorylation;GO:0008152.metabolic process;GO:0005524.ATP binding;GO:0004849.uridine kinase activity;GO:0016301.kinase activity;GO:0016773.phosphotransferase activity. alcohol group as acceptor;GO:0006222.UMP biosynthetic process;GO:0016757.transferase activity. transferring glycosyl groups;GO:0000166.nucleotide binding;GO:0016740.transferase activity;	EC:2.7.1.48	K00876	ko00240. Pyrimidine metabolism;ko00983. Drug metabolism - other enzymes;
comp40599_c0_seq16	up	2.67	9.91	1.89205	0.0478386	0.988258	0.0814468	1	1	0.377432	udk	uridine kinase	1293	sp|O65583|UKL4_ARATH Uridine kinase-like protein 4 OS=Arabidopsis thaliana GN=UKL4 PE=1 SV=2	0	gnl|CDD|30196 cd02023. UMPK. Uridine monophosphate kinase (UMPK. EC 2.7.1.48). also known as uridine kinase or uridine-cytidine kinase (UCK). catalyzes the reversible phosphoryl transfer from ATP to uridine or cytidine to yield UMP or CMP. In the primidine nucleotide-salvage pathway. this enzyme combined with nucleoside diphosphate kinases further phosphorylates UMP and CMP to form UTP and CTP. T…	3e-82	tr|D7UAT7|D7UAT7_VITVI Uridine kinase OS=Vitis vinifera GN=VIT_19s0015g01730 PE=3 SV=1	0	ref|XP_002263911.1| PREDICTED: uridine kinase-like protein 4 [Vitis vinifera] emb|CBI39852.3| unnamed protein product [Vitis vinifera]	0	lcl|B9S0W5_RICCO/50-237 PF00485.13;PRK;	1e-91	TZ	GO:0016310.phosphorylation;GO:0008152.metabolic process;GO:0005524.ATP binding;GO:0004849.uridine kinase activity;GO:0016301.kinase activity;GO:0016773.phosphotransferase activity. alcohol group as acceptor;GO:0006222.UMP biosynthetic process;GO:0016757.transferase activity. transferring glycosyl groups;GO:0000166.nucleotide binding;GO:0016740.transferase activity;	EC:2.7.1.48	K00876	ko00240. Pyrimidine metabolism;ko00983. Drug metabolism - other enzymes;
comp40599_c0_seq15	up	2.18	8.16	1.90424	0.0563912	0.98883	0.125195	1	1	0.426953	udk	uridine kinase	1548	sp|O65583|UKL4_ARATH Uridine kinase-like protein 4 OS=Arabidopsis thaliana GN=UKL4 PE=1 SV=2	0	gnl|CDD|30196 cd02023. UMPK. Uridine monophosphate kinase (UMPK. EC 2.7.1.48). also known as uridine kinase or uridine-cytidine kinase (UCK). catalyzes the reversible phosphoryl transfer from ATP to uridine or cytidine to yield UMP or CMP. In the primidine nucleotide-salvage pathway. this enzyme combined with nucleoside diphosphate kinases further phosphorylates UMP and CMP to form UTP and CTP. T…	3e-82	tr|D7UAT7|D7UAT7_VITVI Uridine kinase OS=Vitis vinifera GN=VIT_19s0015g01730 PE=3 SV=1	0	ref|XP_002263911.1| PREDICTED: uridine kinase-like protein 4 [Vitis vinifera] emb|CBI39852.3| unnamed protein product [Vitis vinifera]	0	lcl|B9S0W5_RICCO/50-237 PF00485.13;PRK;	1e-91	TZ	GO:0016310.phosphorylation;GO:0008152.metabolic process;GO:0005524.ATP binding;GO:0004849.uridine kinase activity;GO:0016301.kinase activity;GO:0016773.phosphotransferase activity. alcohol group as acceptor;GO:0006222.UMP biosynthetic process;GO:0016757.transferase activity. transferring glycosyl groups;GO:0000166.nucleotide binding;GO:0016740.transferase activity;	EC:2.7.1.48	K00876	ko00240. Pyrimidine metabolism;ko00983. Drug metabolism - other enzymes;
comp40599_c0_seq13	up	1.94	7.36	1.92365	0.092223	0.979786	0.151347	1	1	0.455563	udk	uridine kinase	1711	sp|O65583|UKL4_ARATH Uridine kinase-like protein 4 OS=Arabidopsis thaliana GN=UKL4 PE=1 SV=2	0	gnl|CDD|30196 cd02023. UMPK. Uridine monophosphate kinase (UMPK. EC 2.7.1.48). also known as uridine kinase or uridine-cytidine kinase (UCK). catalyzes the reversible phosphoryl transfer from ATP to uridine or cytidine to yield UMP or CMP. In the primidine nucleotide-salvage pathway. this enzyme combined with nucleoside diphosphate kinases further phosphorylates UMP and CMP to form UTP and CTP. T…	3e-82	tr|D7UAT7|D7UAT7_VITVI Uridine kinase OS=Vitis vinifera GN=VIT_19s0015g01730 PE=3 SV=1	0	ref|XP_002263911.1| PREDICTED: uridine kinase-like protein 4 [Vitis vinifera] emb|CBI39852.3| unnamed protein product [Vitis vinifera]	0	lcl|B9S0W5_RICCO/50-237 PF00485.13;PRK;	1e-91	TZ	GO:0016310.phosphorylation;GO:0008152.metabolic process;GO:0005524.ATP binding;GO:0004849.uridine kinase activity;GO:0016301.kinase activity;GO:0016773.phosphotransferase activity. alcohol group as acceptor;GO:0006222.UMP biosynthetic process;GO:0016757.transferase activity. transferring glycosyl groups;GO:0000166.nucleotide binding;GO:0016740.transferase activity;	EC:2.7.1.48	K00876	ko00240. Pyrimidine metabolism;ko00983. Drug metabolism - other enzymes;
comp40599_c0_seq10	up	3.02	11.78	1.96372	0.0183916	0.996103	0.0456394	1	1	0.363162	udk	uridine kinase	1976	sp|O65583|UKL4_ARATH Uridine kinase-like protein 4 OS=Arabidopsis thaliana GN=UKL4 PE=1 SV=2	0	gnl|CDD|30196 cd02023. UMPK. Uridine monophosphate kinase (UMPK. EC 2.7.1.48). also known as uridine kinase or uridine-cytidine kinase (UCK). catalyzes the reversible phosphoryl transfer from ATP to uridine or cytidine to yield UMP or CMP. In the primidine nucleotide-salvage pathway. this enzyme combined with nucleoside diphosphate kinases further phosphorylates UMP and CMP to form UTP and CTP. T…	3e-82	tr|D7UAT7|D7UAT7_VITVI Uridine kinase OS=Vitis vinifera GN=VIT_19s0015g01730 PE=3 SV=1	0	ref|XP_002263911.1| PREDICTED: uridine kinase-like protein 4 [Vitis vinifera] emb|CBI39852.3| unnamed protein product [Vitis vinifera]	0	lcl|B9S0W5_RICCO/50-237 PF00485.13;PRK;	1e-91	TZ	GO:0016310.phosphorylation;GO:0008152.metabolic process;GO:0005524.ATP binding;GO:0004849.uridine kinase activity;GO:0016301.kinase activity;GO:0016773.phosphotransferase activity. alcohol group as acceptor;GO:0006222.UMP biosynthetic process;GO:0016757.transferase activity. transferring glycosyl groups;GO:0000166.nucleotide binding;GO:0016740.transferase activity;	EC:2.7.1.48	K00876	ko00240. Pyrimidine metabolism;ko00983. Drug metabolism - other enzymes;
comp40599_c0_seq7	up	2.57	10.08	1.97166	0.0478386	0.988258	0.0697787	1	1	0.37278	udk	uridine kinase	2156	sp|O65583|UKL4_ARATH Uridine kinase-like protein 4 OS=Arabidopsis thaliana GN=UKL4 PE=1 SV=2	0	gnl|CDD|30196 cd02023. UMPK. Uridine monophosphate kinase (UMPK. EC 2.7.1.48). also known as uridine kinase or uridine-cytidine kinase (UCK). catalyzes the reversible phosphoryl transfer from ATP to uridine or cytidine to yield UMP or CMP. In the primidine nucleotide-salvage pathway. this enzyme combined with nucleoside diphosphate kinases further phosphorylates UMP and CMP to form UTP and CTP. T…	3e-82	tr|D7UAT7|D7UAT7_VITVI Uridine kinase OS=Vitis vinifera GN=VIT_19s0015g01730 PE=3 SV=1	0	ref|XP_002263911.1| PREDICTED: uridine kinase-like protein 4 [Vitis vinifera] emb|CBI39852.3| unnamed protein product [Vitis vinifera]	0	lcl|B9S0W5_RICCO/50-237 PF00485.13;PRK;	1e-91	TZ	GO:0016310.phosphorylation;GO:0008152.metabolic process;GO:0005524.ATP binding;GO:0004849.uridine kinase activity;GO:0016301.kinase activity;GO:0016773.phosphotransferase activity. alcohol group as acceptor;GO:0006222.UMP biosynthetic process;GO:0016757.transferase activity. transferring glycosyl groups;GO:0000166.nucleotide binding;GO:0016740.transferase activity;	EC:2.7.1.48	K00876	ko00240. Pyrimidine metabolism;ko00983. Drug metabolism - other enzymes;
comp40599_c0_seq5	up	2.37	9.35	1.98008	0.033889	0.993878	0.0835584	1	1	0.382983	udk	uridine kinase	2319	sp|O65583|UKL4_ARATH Uridine kinase-like protein 4 OS=Arabidopsis thaliana GN=UKL4 PE=1 SV=2	0	gnl|CDD|30196 cd02023. UMPK. Uridine monophosphate kinase (UMPK. EC 2.7.1.48). also known as uridine kinase or uridine-cytidine kinase (UCK). catalyzes the reversible phosphoryl transfer from ATP to uridine or cytidine to yield UMP or CMP. In the primidine nucleotide-salvage pathway. this enzyme combined with nucleoside diphosphate kinases further phosphorylates UMP and CMP to form UTP and CTP. T…	3e-82	tr|D7UAT7|D7UAT7_VITVI Uridine kinase OS=Vitis vinifera GN=VIT_19s0015g01730 PE=3 SV=1	0	ref|XP_002263911.1| PREDICTED: uridine kinase-like protein 4 [Vitis vinifera] emb|CBI39852.3| unnamed protein product [Vitis vinifera]	0	lcl|B9S0W5_RICCO/50-237 PF00485.13;PRK;	1e-91	TZ	GO:0016310.phosphorylation;GO:0008152.metabolic process;GO:0005524.ATP binding;GO:0004849.uridine kinase activity;GO:0016301.kinase activity;GO:0016773.phosphotransferase activity. alcohol group as acceptor;GO:0006222.UMP biosynthetic process;GO:0016757.transferase activity. transferring glycosyl groups;GO:0000166.nucleotide binding;GO:0016740.transferase activity;	EC:2.7.1.48	K00876	ko00240. Pyrimidine metabolism;ko00983. Drug metabolism - other enzymes;
comp445254_c0_seq1	up	0.05	0.21	2.07039	1	1	0.0989767	1	1	0.396523	udk	uridine kinase	384	sp|Q9VC99|UCK_DROME Probable uridine-cytidine kinase OS=Drosophila melanogaster GN=CG6364 PE=2 SV=1	9e-52	gnl|CDD|30196 cd02023. UMPK. Uridine monophosphate kinase (UMPK. EC 2.7.1.48). also known as uridine kinase or uridine-cytidine kinase (UCK). catalyzes the reversible phosphoryl transfer from ATP to uridine or cytidine to yield UMP or CMP. In the primidine nucleotide-salvage pathway. this enzyme combined with nucleoside diphosphate kinases further phosphorylates UMP and CMP to form UTP and CTP. T…	5e-51	tr|F5HJD6|F5HJD6_ANOGA AGAP003874-PB OS=Anopheles gambiae GN=AgaP_AGAP003874 PE=4 SV=1	1e-53	ref|XP_003436643.1| AGAP003874-PB [Anopheles gambiae str. PEST] gb|EGK96396.1| AGAP003874-PB [Anopheles gambiae str. PEST]	1e-53	lcl|C4WTJ8_ACYPI/16-212 PF00485.13;PRK;	2e-45	TZ	GO:0006222.UMP biosynthetic process;GO:0016310.phosphorylation;GO:0008152.metabolic process;GO:0005524.ATP binding;GO:0004849.uridine kinase activity;GO:0016301.kinase activity;GO:0000166.nucleotide binding;GO:0016773.phosphotransferase activity. alcohol group as acceptor;GO:0016740.transferase activity;	EC:2.7.1.48	K00876	ko00240. Pyrimidine metabolism;ko00983. Drug metabolism - other enzymes;
comp398462_c0_seq1	up	0.03	0.33	3.45943	1	1	0.242181	1	1	0.563645	udk	uridine kinase	334	sp|Q9VC99|UCK_DROME Probable uridine-cytidine kinase OS=Drosophila melanogaster GN=CG6364 PE=2 SV=1	1e-37	-	-	tr|D6WCQ7|D6WCQ7_TRICA Putative uncharacterized protein OS=Tribolium castaneum GN=TcasGA2_TC000160 PE=4 SV=1	1e-37	ref|XP_969315.2| PREDICTED: similar to uridine cytidine kinase i [Tribolium castaneum]	7e-38	lcl|B7Z0P8_DROME/29-225 PF00485.13;PRK;	3e-34	TZ	GO:0016310.phosphorylation;GO:0004849.uridine kinase activity;GO:0008152.metabolic process;GO:0005524.ATP binding;GO:0016301.kinase activity;GO:0016773.phosphotransferase activity. alcohol group as acceptor;GO:0006222.UMP biosynthetic process;GO:0000166.nucleotide binding;GO:0016740.transferase activity;	EC:2.7.1.48	K00876	ko00240. Pyrimidine metabolism;ko00983. Drug metabolism - other enzymes;
comp45511_c0_seq6	up	0.1	0.2	1	1	1	0.0998033	1	1	0.396523	URE	urease	197	sp|P07374|UREA_CANEN Urease OS=Canavalia ensiformis PE=1 SV=3	0	gnl|CDD|177938 PLN02303. PLN02303. urease.	0	tr|D7TAQ4|D7TAQ4_VITVI Urease OS=Vitis vinifera GN=VIT_01s0010g02760 PE=3 SV=1	0	ref|XP_002266856.1| PREDICTED: urease [Vitis vinifera] emb|CBI27577.3| unnamed protein product [Vitis vinifera]	0	lcl|A5B6F0_VITVI/390-701 PF01979.15;Amidohydro_1;	0	-	GO:0019627.urea metabolic process;GO:0005737.cytoplasm;GO:0006807.nitrogen compound metabolic process;GO:0046872.metal ion binding;GO:0009039.urease activity;GO:0016787.hydrolase activity;GO:0016151.nickel cation binding;GO:0016810.hydrolase activity. acting on carbon-nitrogen (but not peptide) bonds;	EC:3.5.1.5	K01427	ko00230. Purine metabolism;ko00330. Arginine and proline metabolism;
comp599071_c0_seq1	up	0.06	0.19	1.66297	1	1	0.0814362	1	1	0.377392	E1.7.3.3	urate oxidase	324	sp|O44111|URIC_DROSU Uricase (Fragment) OS=Drosophila subobscura GN=Uro PE=2 SV=1	3e-24	gnl|CDD|163243 TIGR03383. urate_oxi. urate oxidase. Members of this protein family are urate oxidase. also called uricase. This protein contains two copies of the domain described by the uricase model pfam01014. In animals. this enzyme has been lost from primates and birds.	1e-34	tr|E2ACC1|E2ACC1_CAMFO Uricase OS=Camponotus floridanus GN=EAG_03488 PE=3 SV=1	9e-28	ref|XP_001607279.2| PREDICTED: uricase-like [Nasonia vitripennis]	6e-28	lcl|E2ACC1_9HYME/187-332 PF01014.13;Uricase;	6e-30	Q	GO:0006144.purine nucleobase metabolic process;GO:0005777.peroxisome;GO:0055114.oxidation-reduction process;GO:0016491.oxidoreductase activity;GO:0004846.urate oxidase activity;	EC:1.7.3.3	K00365	ko00230. Purine metabolism;ko00232. Caffeine metabolism;
comp22246_c0_seq1	up	0.22	0.6	1.44746	0.502393	1	0.490812	1	1	0.841263	UBTF	upstream-binding transcription factor	417	-	-	-	-	-	-	-	-	lcl|B9GXG3_POPTR/398-466 PF00505.14;HMG_box;	4e-17	-	-	-	K09273	-
comp32379_c0_seq1	up	0.55	1.45	1.39855	0.752387	0.747602	0.938241	1	1	0.995062	UAF30. SPP27	upstream activation factor subunit UAF30	1375	-	-	gnl|CDD|145386 pfam02201. SWIB. SWIB/MDM2 domain. This family includes the SWIB domain and the MDM2 domain. The p53-associated protein (MDM2) is an inhibitor of the p53 tumour suppressor gene binding the transactivation domain and down regulating the ability of p53 to activate transcription. This family contains the p53 binding domain of MDM2.	4e-27	tr|D6X2E8|D6X2E8_TRICA Putative uncharacterized protein OS=Tribolium castaneum GN=TcasGA2_TC012018 PE=4 SV=1	2e-29	-	-	lcl|D3TMI6_GLOMM/163-238 PF02201.13;SWIB;	4e-31	-	-	-	K15223	-
comp334880_c0_seq1	up	0.09	0.27	1.58496	1	1	0.170826	1	1	0.477443	ULK. ATG1	unc51-like kinase	694	sp|Q23023|UNC51_CAEEL Serine/threonine-protein kinase unc-51 OS=Caenorhabditis elegans GN=unc-51 PE=1 SV=1	1e-31	-	-	tr|E2B7G4|E2B7G4_HARSA Serine/threonine-protein kinase ULK2 OS=Harpegnathos saltator GN=EAI_02472 PE=4 SV=1	2e-63	ref|XP_001607390.1| PREDICTED: serine/threonine-protein kinase ULK2-like isoform 1 [Nasonia vitripennis]	7e-65	lcl|E0VIV8_PEDHC/497-691 PF12063.3;DUF3543;	5e-61	-	GO:0016310.phosphorylation;GO:0005524.ATP binding;GO:0004674.protein serine/threonine kinase activity;GO:0016301.kinase activity;GO:0004672.protein kinase activity;GO:0000166.nucleotide binding;GO:0006468.protein phosphorylation;GO:0016740.transferase activity;GO:0016772.transferase activity. transferring phosphorus-containing groups;	EC:2.7.11.1	K08269	ko04140. Regulation of autophagy;ko04150. mTOR signaling pathway;
comp450457_c0_seq1	up	0.07	0.22	1.65208	1	1	0.113877	1	1	0.412778	ULK. ATG1	unc51-like kinase	720	sp|Q8IYT8|ULK2_HUMAN Serine/threonine-protein kinase ULK2 OS=Homo sapiens GN=ULK2 PE=1 SV=3	6e-43	-	-	tr|E0VIV8|E0VIV8_PEDHC Serine/threonine-protein kinase ULK2. putative OS=Pediculus humanus subsp. corporis GN=Phum_PHUM233660 PE=4 SV=1	4e-57	ref|XP_624950.1| PREDICTED: serine/threonine-protein kinase ULK2 [Apis mellifera]	3e-57	lcl|E0VIV8_PEDHC/9-275 PF00069.20;Pkinase;	3e-55	-	GO:0016310.phosphorylation;GO:0005524.ATP binding;GO:0004674.protein serine/threonine kinase activity;GO:0016301.kinase activity;GO:0004672.protein kinase activity;GO:0000166.nucleotide binding;GO:0006468.protein phosphorylation;GO:0016740.transferase activity;GO:0016772.transferase activity. transferring phosphorus-containing groups;	EC:2.7.11.1	K08269	ko04140. Regulation of autophagy;ko04150. mTOR signaling pathway;
comp447128_c0_seq1	up	0.04	0.31	2.9542	1	1	0.216172	1	1	0.531027	CMPK1. UMPK	UMP-CMP kinase	263	sp|Q29561|KCY_PIG UMP-CMP kinase OS=Sus scrofa GN=CMPK1 PE=1 SV=1	5e-30	gnl|CDD|130426 TIGR01359. UMP_CMP_kin_fam. UMP-CMP kinase family. This subfamily of the adenylate kinase superfamily contains examples of UMP-CMP kinase. as well as others proteins with unknown specificity. some currently designated adenylate kinase. All known members are eukaryotic.	2e-42	tr|E9G508|E9G508_DAPPU Putative uncharacterized protein OS=Daphnia pulex GN=DAPPUDRAFT_230557 PE=3 SV=1	9e-41	gb|EFX85389.1| hypothetical protein DAPPUDRAFT_230557 [Daphnia pulex]	8e-41	lcl|E9G508_DAPPU/11-170 PF00406.17;ADK;	9e-42	F	GO:0016310.phosphorylation;GO:0005524.ATP binding;GO:0016301.kinase activity;GO:0006139.nucleobase-containing compound metabolic process;GO:0019205.nucleobase-containing compound kinase activity;GO:0046939.nucleotide phosphorylation;GO:0016740.transferase activity;GO:0016776.phosphotransferase activity. phosphate group as acceptor;GO:0019201.nucleotide kinase activity;	EC:2.7.4.- 2.7.4.14	K13800	ko00240. Pyrimidine metabolism;
comp42254_c1_seq1	up	4.08	9.06	1.15094	0.13722	0.952162	0.279869	1	1	0.609633	E5.1.3.6	UDP-glucuronate 4-epimerase	1483	sp|Q9M0B6|GAE1_ARATH UDP-glucuronate 4-epimerase 1 OS=Arabidopsis thaliana GN=GAE1 PE=1 SV=1	0	gnl|CDD|187563 cd05253. UDP_GE_SDE_e. UDP glucuronic acid epimerase. extended (e) SDRs. This subgroup contains UDP-D-glucuronic acid 4-epimerase. an extended SDR. which catalyzes the conversion of UDP-alpha-D-glucuronic acid to UDP-alpha-D-galacturonic acid. This group has the SDR's canonical catalytic tetrad and the TGxxGxxG NAD-binding motif of the extended SDRs. Extended SDRs are distinct from…	3e-154	tr|B9SQF3|B9SQF3_RICCO UDP-glucuronate 5-epimerase. putative OS=Ricinus communis GN=RCOM_0782170 PE=4 SV=1	0	ref|XP_002528222.1| UDP-glucuronate 5-epimerase. putative [Ricinus communis] gb|EEF34179.1| UDP-glucuronate 5-epimerase. putative [Ricinus communis]	0	lcl|B9SQF3_RICCO/95-352 PF01370.16;Epimerase;	8e-161	M	GO:0016853.isomerase activity;GO:0016857.racemase and epimerase activity. acting on carbohydrates and derivatives;GO:0003824.catalytic activity;GO:0005488.binding;GO:0005975.carbohydrate metabolic process;GO:0044237.cellular metabolic process;GO:0050662.coenzyme binding;GO:0050379.UDP-glucuronate 5'-epimerase activity;	EC:5.1.3.6	K08679	ko00500. Starch and sucrose metabolism;ko00520. Amino sugar and nucleotide sugar metabolism;
comp45402_c0_seq1	up	2.07	4.72	1.18916	0.230508	0.935914	0.534767	1	1	0.879175	UGT73C	UDP-glucosyl transferase 73C	1492	sp|Q9ZQ97|U73C4_ARATH UDP-glycosyltransferase 73C4 OS=Arabidopsis thaliana GN=UGT73C4 PE=2 SV=1	8e-117	gnl|CDD|178149 PLN02534. PLN02534. UDP-glycosyltransferase.	7e-157	tr|A5BA41|A5BA41_VITVI Putative uncharacterized protein OS=Vitis vinifera GN=VITISV_041696 PE=3 SV=1	1e-143	ref|XP_002265409.1| PREDICTED: UDP-glycosyltransferase 73C3 [Vitis vinifera]	6e-151	lcl|D7LJ74_ARALL/11-449 PF00201.13;UDPGT;	3e-112	-	GO:0047213.anthocyanidin 3-O-glucosyltransferase activity;GO:0016757.transferase activity. transferring glycosyl groups;GO:0008152.metabolic process;GO:0016758.transferase activity. transferring hexosyl groups;GO:0016740.transferase activity;	EC:2.4.1.-	K13496	-
comp20655_c0_seq1	up	0.88	2.15	1.28876	0.50359	0.873197	0.883305	1	1	0.992434	UGT73C	UDP-glucosyl transferase 73C	1105	sp|Q9ZQ96|U73C3_ARATH UDP-glycosyltransferase 73C3 OS=Arabidopsis thaliana GN=UGT73C3 PE=2 SV=1	2e-109	gnl|CDD|178149 PLN02534. PLN02534. UDP-glycosyltransferase.	3e-125	tr|Q6VAA9|Q6VAA9_STERE UDP-glycosyltransferase 73E1 OS=Stevia rebaudiana PE=2 SV=1	2e-165	gb|AAR06917.1| UDP-glycosyltransferase 73E1 [Stevia rebaudiana]	2e-165	lcl|D7LJ74_ARALL/11-449 PF00201.13;UDPGT;	1e-105	-	GO:0047213.anthocyanidin 3-O-glucosyltransferase activity;GO:0016757.transferase activity. transferring glycosyl groups;GO:0008152.metabolic process;GO:0016758.transferase activity. transferring hexosyl groups;GO:0016740.transferase activity;	EC:2.4.1.-	K13496	-
comp38313_c0_seq3	up	1.84	4.61	1.32506	0.230508	0.935914	0.493478	1	1	0.843588	UGT73C	UDP-glucosyl transferase 73C	780	-	-	-	-	tr|F6HKD8|F6HKD8_VITVI Putative uncharacterized protein OS=Vitis vinifera GN=VIT_08s0007g04590 PE=4 SV=1	3e-41	ref|XP_002265216.1| PREDICTED: UDP-glycosyltransferase 73C2 [Vitis vinifera]	4e-41	-	-	-	GO:0047213.anthocyanidin 3-O-glucosyltransferase activity;GO:0016757.transferase activity. transferring glycosyl groups;GO:0008152.metabolic process;GO:0016758.transferase activity. transferring hexosyl groups;GO:0016740.transferase activity;	EC:2.4.1.-	K13496	-
comp38313_c0_seq1	up	1.69	4.24	1.32704	0.348248	0.888365	0.532064	1	1	0.877262	UGT73C	UDP-glucosyl transferase 73C	879	-	-	-	-	tr|F6HKD8|F6HKD8_VITVI Putative uncharacterized protein OS=Vitis vinifera GN=VIT_08s0007g04590 PE=4 SV=1	3e-41	ref|XP_002265216.1| PREDICTED: UDP-glycosyltransferase 73C2 [Vitis vinifera]	4e-41	-	-	-	GO:0047213.anthocyanidin 3-O-glucosyltransferase activity;GO:0016757.transferase activity. transferring glycosyl groups;GO:0008152.metabolic process;GO:0016758.transferase activity. transferring hexosyl groups;GO:0016740.transferase activity;	EC:2.4.1.-	K13496	-
comp38313_c0_seq2	up	1.91	4.98	1.38257	0.230508	0.935914	0.437719	1	1	0.788757	UGT73C	UDP-glucosyl transferase 73C	786	-	-	-	-	tr|F6HKD8|F6HKD8_VITVI Putative uncharacterized protein OS=Vitis vinifera GN=VIT_08s0007g04590 PE=4 SV=1	3e-41	ref|XP_002265216.1| PREDICTED: UDP-glycosyltransferase 73C2 [Vitis vinifera]	4e-41	-	-	-	GO:0047213.anthocyanidin 3-O-glucosyltransferase activity;GO:0016757.transferase activity. transferring glycosyl groups;GO:0008152.metabolic process;GO:0016758.transferase activity. transferring hexosyl groups;GO:0016740.transferase activity;	EC:2.4.1.-	K13496	-
comp251756_c0_seq1	up	0.16	0.44	1.45943	1	1	0.350699	1	1	0.693192	UGT73C	UDP-glucosyl transferase 73C	253	sp|P56725|ZOX_PHAVU Zeatin O-xylosyltransferase OS=Phaseolus vulgaris GN=ZOX1 PE=2 SV=1	2e-34	gnl|CDD|178584 PLN03007. PLN03007. UDP-glucosyltransferase family protein.	4e-32	tr|F6HKU5|F6HKU5_VITVI Putative uncharacterized protein OS=Vitis vinifera GN=VIT_08s0007g08910 PE=3 SV=1	2e-33	ref|XP_002284381.1| PREDICTED: zeatin O-glucosyltransferase-like [Vitis vinifera]	2e-33	lcl|ZOX_PHAVU/236-436 PF00201.13;UDPGT;	3e-35	GC	GO:0016757.transferase activity. transferring glycosyl groups;GO:0008152.metabolic process;GO:0050403.trans-zeatin O-beta-D-glucosyltransferase activity;GO:0050404.zeatin O-beta-D-xylosyltransferase activity;GO:0016758.transferase activity. transferring hexosyl groups;GO:0016740.transferase activity;	EC:2.4.1.-	K13496	-
comp25952_c0_seq1	up	0.71	2.51	1.8218	0.316099	0.936295	0.661939	1	1	0.96407	UGT73C	UDP-glucosyl transferase 73C	435	sp|Q9ZQ94|U73C5_ARATH UDP-glycosyltransferase 73C5 OS=Arabidopsis thaliana GN=UGT73C5 PE=2 SV=1	2e-41	gnl|CDD|178149 PLN02534. PLN02534. UDP-glycosyltransferase.	8e-42	tr|A6XNC1|A6XNC1_MEDTR (Iso)flavonoid glycosyltransferase OS=Medicago truncatula GN=MTR_7g102490 PE=2 SV=1	8e-43	ref|XP_003520671.1| PREDICTED: UDP-glycosyltransferase 73C5-like [Glycine max]	4e-43	-	-	-	GO:0047213.anthocyanidin 3-O-glucosyltransferase activity;GO:0016757.transferase activity. transferring glycosyl groups;GO:0008152.metabolic process;GO:0016758.transferase activity. transferring hexosyl groups;GO:0016740.transferase activity;	EC:2.4.1.-	K13496	-
comp655801_c0_seq1	up	0.04	0.17	2.08746	1	1	0.0573399	1	1	0.363415	UGT73C	UDP-glucosyl transferase 73C	232	sp|Q9ZQ97|U73C4_ARATH UDP-glycosyltransferase 73C4 OS=Arabidopsis thaliana GN=UGT73C4 PE=2 SV=1	4e-19	gnl|CDD|178149 PLN02534. PLN02534. UDP-glycosyltransferase.	6e-22	tr|Q6VAA9|Q6VAA9_STERE UDP-glycosyltransferase 73E1 OS=Stevia rebaudiana PE=2 SV=1	1e-23	gb|AAR06917.1| UDP-glycosyltransferase 73E1 [Stevia rebaudiana]	1e-23	lcl|Q6VAA9_STERE/210-442 PF00201.13;UDPGT;	3e-25	-	GO:0047213.anthocyanidin 3-O-glucosyltransferase activity;GO:0016757.transferase activity. transferring glycosyl groups;GO:0008152.metabolic process;GO:0016758.transferase activity. transferring hexosyl groups;GO:0016740.transferase activity;	EC:2.4.1.-	K13496	-
comp33292_c0_seq1	up	0.61	3.33	2.44864	0.316099	0.936295	0.391428	1	1	0.738872	UGT73C	UDP-glucosyl transferase 73C	1638	-	-	-	-	tr|F6HKU5|F6HKU5_VITVI Putative uncharacterized protein OS=Vitis vinifera GN=VIT_08s0007g08910 PE=3 SV=1	4e-138	ref|XP_002284381.1| PREDICTED: zeatin O-glucosyltransferase-like [Vitis vinifera]	4e-138	lcl|E6NU93_9ROSI/207-447 PF00201.13;UDPGT;	6e-70	-	GO:0016757.transferase activity. transferring glycosyl groups;GO:0008152.metabolic process;GO:0016758.transferase activity. transferring hexosyl groups;GO:0016740.transferase activity;	EC:2.4.1.-	K13496	-
comp13784_c0_seq1	up	0.17	1.02	2.58496	0.502393	1	0.886505	1	1	0.992434	UGT73C	UDP-glucosyl transferase 73C	591	sp|Q9ZQ97|U73C4_ARATH UDP-glycosyltransferase 73C4 OS=Arabidopsis thaliana GN=UGT73C4 PE=2 SV=1	8e-46	gnl|CDD|178149 PLN02534. PLN02534. UDP-glycosyltransferase.	1e-58	tr|Q6VAA9|Q6VAA9_STERE UDP-glycosyltransferase 73E1 OS=Stevia rebaudiana PE=2 SV=1	3e-56	gb|AAR06917.1| UDP-glycosyltransferase 73E1 [Stevia rebaudiana]	3e-56	lcl|U73C2_ARATH/15-450 PF00201.13;UDPGT;	1e-41	-	GO:0047213.anthocyanidin 3-O-glucosyltransferase activity;GO:0016757.transferase activity. transferring glycosyl groups;GO:0008152.metabolic process;GO:0016758.transferase activity. transferring hexosyl groups;GO:0016740.transferase activity;	EC:2.4.1.-	K13496	-
comp18803_c0_seq1	up	0.13	1.08	3.05445	0.502393	1	0.959548	1	1	0.997095	UGT73C	UDP-glucosyl transferase 73C	1508	-	-	-	-	tr|B2NID5|B2NID5_PERFR UGT73A7 OS=Perilla frutescens GN=PfUGT2 PE=2 SV=1	9e-98	-	-	lcl|Q6VAA9_STERE/210-442 PF00201.13;UDPGT;	5e-82	-	GO:0016757.transferase activity. transferring glycosyl groups;GO:0008152.metabolic process;GO:0016758.transferase activity. transferring hexosyl groups;GO:0016740.transferase activity;	EC:2.4.1.-	K13496	-
comp13908_c0_seq1	up	0.05	0.52	3.37851	0.502393	1	0.480422	1	1	0.83126	UGT73C	UDP-glucosyl transferase 73C	211	sp|Q9ZQ97|U73C4_ARATH UDP-glycosyltransferase 73C4 OS=Arabidopsis thaliana GN=UGT73C4 PE=2 SV=1	5e-11	gnl|CDD|178149 PLN02534. PLN02534. UDP-glycosyltransferase.	4e-08	tr|Q589Y3|Q589Y3_TOBAC Glucosyltransferase OS=Nicotiana tabacum GN=NtGT4 PE=2 SV=1	6e-12	dbj|BAD93688.1| glucosyltransferase [Nicotiana tabacum]	6e-12	lcl|U73C3_ARATH/103-451 PF00201.13;UDPGT;	8e-10	-	GO:0047213.anthocyanidin 3-O-glucosyltransferase activity;GO:0016757.transferase activity. transferring glycosyl groups;GO:0008152.metabolic process;GO:0016758.transferase activity. transferring hexosyl groups;GO:0016740.transferase activity;	EC:2.4.1.-	K13496	-
comp239844_c0_seq1	up	0.08	0.51	2.67243	0.502393	1	0.455811	1	1	0.807312	galT. GALT	UDPglucose--hexose-1-phosphate uridylyltransferase	1197	sp|Q9VMA2|GALT_DROME Probable galactose-1-phosphate uridylyltransferase OS=Drosophila melanogaster GN=Galt PE=1 SV=2	3e-151	gnl|CDD|183290 PRK11720. PRK11720. galactose-1-phosphate uridylyltransferase; Provisional.	0	tr|E2C5K9|E2C5K9_HARSA Galactose-1-phosphate uridylyltransferase OS=Harpegnathos saltator GN=EAI_16467 PE=3 SV=1	5e-164	gb|EFN76822.1| Probable galactose-1-phosphate uridylyltransferase [Harpegnathos saltator]	5e-164	lcl|E2AJ65_9HYME/64-238 PF01087.17;GalP_UDP_transf;	2e-88	C	GO:0046872.metal ion binding;GO:0008108.UDP-glucose:hexose-1-phosphate uridylyltransferase activity;GO:0016779.nucleotidyltransferase activity;GO:0008270.zinc ion binding;GO:0005975.carbohydrate metabolic process;GO:0016740.transferase activity;GO:0006012.galactose metabolic process;GO:0003824.catalytic activity;	EC:2.7.7.12	K00965	ko00052. Galactose metabolism;ko00520. Amino sugar and nucleotide sugar metabolism;
comp478706_c0_seq1	up	0.05	0.21	2.07039	1	1	0.0989767	1	1	0.396523	HUGT	UDP-glucose:glycoprotein glucosyltransferase	385	sp|Q09332|UGGG_DROME UDP-glucose:glycoprotein glucosyltransferase OS=Drosophila melanogaster GN=Ugt PE=1 SV=2	5e-10	-	-	tr|E2AEM6|E2AEM6_CAMFO UDP-glucose:glycoprotein glucosyltransferase OS=Camponotus floridanus GN=EAG_10685 PE=4 SV=1	9e-10	ref|XP_001607652.2| PREDICTED: UDP-glucose:glycoprotein glucosyltransferase-like [Nasonia vitripennis]	1e-11	-	-	G	GO:0055085.transmembrane transport;GO:0006486.protein glycosylation;GO:0006812.cation transport;GO:0003980.UDP-glucose:glycoprotein glucosyltransferase activity;GO:0016757.transferase activity. transferring glycosyl groups;GO:0016021.integral to membrane;GO:0016740.transferase activity;GO:0008324.cation transmembrane transporter activity;	EC:2.4.1.-	K11718	ko04141. Protein processing in endoplasmic reticulum;
comp862164_c0_seq1	up	0.04	0.25	2.64386	1	1	0.141674	1	1	0.443239	HUGT	UDP-glucose:glycoprotein glucosyltransferase	240	sp|Q09332|UGGG_DROME UDP-glucose:glycoprotein glucosyltransferase OS=Drosophila melanogaster GN=Ugt PE=1 SV=2	8e-18	-	-	tr|E2AEM6|E2AEM6_CAMFO UDP-glucose:glycoprotein glucosyltransferase OS=Camponotus floridanus GN=EAG_10685 PE=4 SV=1	2e-20	ref|XP_001944699.1| PREDICTED: UDP-glucose:glycoprotein glucosyltransferase-like [Acyrthosiphon pisum]	2e-23	lcl|D6WKY8_TRICA/259-774 PB000671; Pfam-B_671;	3e-18	G	GO:0055085.transmembrane transport;GO:0006486.protein glycosylation;GO:0006812.cation transport;GO:0003980.UDP-glucose:glycoprotein glucosyltransferase activity;GO:0016757.transferase activity. transferring glycosyl groups;GO:0016021.integral to membrane;GO:0016740.transferase activity;GO:0008324.cation transmembrane transporter activity;	EC:2.4.1.-	K11718	ko04141. Protein processing in endoplasmic reticulum;
comp372797_c0_seq1	up	0.04	0.3	2.90689	1	1	0.20341	1	1	0.516603	HUGT	UDP-glucose:glycoprotein glucosyltransferase	473	sp|Q9JLA3|UGGG1_RAT UDP-glucose:glycoprotein glucosyltransferase 1 OS=Rattus norvegicus GN=Uggt1 PE=1 SV=2	6e-61	gnl|CDD|133054 cd06432. GT8_HUGT1_C_like. The C-terminal domain of HUGT1-like is highly homologous to the GT 8 family. C-terminal domain of glycoprotein glucosyltransferase (UGT). UGT is a large glycoprotein whose C-terminus contains the catalytic activity. This catalytic C-terminal domain is highly homologous to Glycosyltransferase Family 8 (GT 8) and contains the DXD motif that coordinates dono…	9e-52	tr|D6WKY8|D6WKY8_TRICA Putative uncharacterized protein OS=Tribolium castaneum GN=TcasGA2_TC013545 PE=4 SV=1	3e-74	ref|XP_969332.2| PREDICTED: similar to UDP-glucose glycoprotein:glucosyltransferase [Tribolium castaneum]	2e-74	lcl|D6WKY8_TRICA/1308-1542 PF01501.15;Glyco_transf_8;	5e-38	G	GO:0055085.transmembrane transport;GO:0006486.protein glycosylation;GO:0006812.cation transport;GO:0003980.UDP-glucose:glycoprotein glucosyltransferase activity;GO:0016757.transferase activity. transferring glycosyl groups;GO:0016021.integral to membrane;GO:0016740.transferase activity;GO:0008324.cation transmembrane transporter activity;	EC:2.4.1.-	K11718	ko04141. Protein processing in endoplasmic reticulum;
comp219968_c0_seq1	up	0.02	0.43	4.42626	1	1	0.377376	1	1	0.723764	HUGT	UDP-glucose:glycoprotein glucosyltransferase	988	sp|Q09332|UGGG_DROME UDP-glucose:glycoprotein glucosyltransferase OS=Drosophila melanogaster GN=Ugt PE=1 SV=2	1e-84	gnl|CDD|203445 pfam06427. UDP-g_GGTase. UDP-glucose:Glycoprotein Glucosyltransferase. The N-terminal region of this group of proteins is required for correct folding of the ER UDP-Glc: glucosyltransferase.	1e-73	tr|D6WKY8|D6WKY8_TRICA Putative uncharacterized protein OS=Tribolium castaneum GN=TcasGA2_TC013545 PE=4 SV=1	8e-109	ref|XP_969332.2| PREDICTED: similar to UDP-glucose glycoprotein:glucosyltransferase [Tribolium castaneum]	6e-109	lcl|D6WKY8_TRICA/999-1206 PF06427.6;UDP-g_GGTase;	2e-87	G	GO:0055085.transmembrane transport;GO:0006486.protein glycosylation;GO:0006812.cation transport;GO:0003980.UDP-glucose:glycoprotein glucosyltransferase activity;GO:0016757.transferase activity. transferring glycosyl groups;GO:0016021.integral to membrane;GO:0016740.transferase activity;GO:0008324.cation transmembrane transporter activity;	EC:2.4.1.-	K11718	ko04141. Protein processing in endoplasmic reticulum;
comp18212_c0_seq1	up	0.52	1.23	1.24207	0.752387	0.747602	0.821549	1	1	0.992105	galE. GALE	UDP-glucose 4-epimerase	172	sp|Q9T0A7|GALE3_ARATH UDP-glucose 4-epimerase 3 OS=Arabidopsis thaliana GN=At4g23920 PE=2 SV=1	7e-27	gnl|CDD|177883 PLN02240. PLN02240. UDP-glucose 4-epimerase.	4e-45	tr|A5BGY1|A5BGY1_VITVI Putative uncharacterized protein OS=Vitis vinifera GN=VIT_02s0025g01580 PE=3 SV=1	2e-28	emb|CAN63477.1| hypothetical protein VITISV_009458 [Vitis vinifera] emb|CBI34495.3| unnamed protein product [Vitis vinifera]	2e-28	lcl|A5BGY1_VITVI/5-267 PF01370.16;Epimerase;	2e-29	MG	GO:0016853.isomerase activity;GO:0016857.racemase and epimerase activity. acting on carbohydrates and derivatives;GO:0003824.catalytic activity;GO:0005488.binding;GO:0005975.carbohydrate metabolic process;GO:0006012.galactose metabolic process;GO:0044237.cellular metabolic process;GO:0003978.UDP-glucose 4-epimerase activity;GO:0050662.coenzyme binding;	EC:5.1.3.2	K01784	ko00052. Galactose metabolism;ko00520. Amino sugar and nucleotide sugar metabolism;
comp19371_c0_seq1	up	2.55	6.51	1.35216	0.175831	0.943609	0.332548	1	1	0.671856	galE. GALE	UDP-glucose 4-epimerase	489	sp|O65781|GALE2_CYATE UDP-glucose 4-epimerase GEPI48 OS=Cyamopsis tetragonoloba PE=2 SV=1	2e-31	gnl|CDD|177883 PLN02240. PLN02240. UDP-glucose 4-epimerase.	5e-44	tr|A5BGY1|A5BGY1_VITVI Putative uncharacterized protein OS=Vitis vinifera GN=VIT_02s0025g01580 PE=3 SV=1	3e-30	emb|CAN63477.1| hypothetical protein VITISV_009458 [Vitis vinifera] emb|CBI34495.3| unnamed protein product [Vitis vinifera]	2e-30	lcl|Q6XZA0_SOLTU/280-341 PF13950.1;Epimerase_Csub;	1e-32	-	GO:0016853.isomerase activity;GO:0016857.racemase and epimerase activity. acting on carbohydrates and derivatives;GO:0003824.catalytic activity;GO:0005488.binding;GO:0005975.carbohydrate metabolic process;GO:0006012.galactose metabolic process;GO:0044237.cellular metabolic process;GO:0003978.UDP-glucose 4-epimerase activity;GO:0050662.coenzyme binding;	EC:5.1.3.2	K01784	ko00052. Galactose metabolism;ko00520. Amino sugar and nucleotide sugar metabolism;
comp39688_c0_seq2	up	2.38	7.56	1.66742	0.0563912	0.98883	0.189947	1	1	0.502423	galE. GALE	UDP-glucose 4-epimerase	1128	sp|O65781|GALE2_CYATE UDP-glucose 4-epimerase GEPI48 OS=Cyamopsis tetragonoloba PE=2 SV=1	1e-149	gnl|CDD|177883 PLN02240. PLN02240. UDP-glucose 4-epimerase.	0	tr|B9GL51|B9GL51_POPTR Predicted protein OS=Populus trichocarpa GN=POPTRDRAFT_815032 PE=3 SV=1	2e-154	ref|XP_002299469.1| predicted protein [Populus trichocarpa] gb|EEE84274.1| predicted protein [Populus trichocarpa]	2e-154	lcl|Q6XZA0_SOLTU/5-267 PF01370.16;Epimerase;	2e-152	M	GO:0016853.isomerase activity;GO:0016857.racemase and epimerase activity. acting on carbohydrates and derivatives;GO:0003824.catalytic activity;GO:0005488.binding;GO:0005975.carbohydrate metabolic process;GO:0006012.galactose metabolic process;GO:0044237.cellular metabolic process;GO:0003978.UDP-glucose 4-epimerase activity;GO:0050662.coenzyme binding;	EC:5.1.3.2	K01784	ko00052. Galactose metabolism;ko00520. Amino sugar and nucleotide sugar metabolism;
comp39688_c0_seq1	up	1.83	5.88	1.68397	0.147696	0.963784	0.277856	1	1	0.60746	galE. GALE	UDP-glucose 4-epimerase	1302	sp|O65781|GALE2_CYATE UDP-glucose 4-epimerase GEPI48 OS=Cyamopsis tetragonoloba PE=2 SV=1	1e-149	gnl|CDD|177883 PLN02240. PLN02240. UDP-glucose 4-epimerase.	0	tr|B9GL51|B9GL51_POPTR Predicted protein OS=Populus trichocarpa GN=POPTRDRAFT_815032 PE=3 SV=1	2e-154	ref|XP_002299469.1| predicted protein [Populus trichocarpa] gb|EEE84274.1| predicted protein [Populus trichocarpa]	2e-154	lcl|Q6XZA0_SOLTU/5-267 PF01370.16;Epimerase;	2e-152	M	GO:0016853.isomerase activity;GO:0016857.racemase and epimerase activity. acting on carbohydrates and derivatives;GO:0003824.catalytic activity;GO:0005488.binding;GO:0005975.carbohydrate metabolic process;GO:0006012.galactose metabolic process;GO:0044237.cellular metabolic process;GO:0003978.UDP-glucose 4-epimerase activity;GO:0050662.coenzyme binding;	EC:5.1.3.2	K01784	ko00052. Galactose metabolism;ko00520. Amino sugar and nucleotide sugar metabolism;
comp381296_c0_seq1	up	0.07	0.24	1.77761	1	1	0.135331	1	1	0.437098	galE. GALE	UDP-glucose 4-epimerase	413	sp|Q9W0P5|GALE_DROME Probable UDP-glucose 4-epimerase OS=Drosophila melanogaster GN=Gale PE=2 SV=1	9e-62	gnl|CDD|187558 cd05247. UDP_G4E_1_SDR_e. UDP-glucose 4 epimerase. subgroup 1. extended (e) SDRs. UDP-glucose 4 epimerase (aka UDP-galactose-4-epimerase). is a homodimeric extended SDR. It catalyzes the NAD-dependent conversion of UDP-galactose to UDP-glucose. the final step in Leloir galactose synthesis. This subgroup has the characteristic active site tetrad and NAD-binding motif of the extended…	4e-81	tr|E0VTM8|E0VTM8_PEDHC UDP-glucose 4-epimerase. putative OS=Pediculus humanus subsp. corporis GN=Phum_PHUM433210 PE=3 SV=1	5e-68	ref|XP_002429441.1| UDP-glucose 4-epimerase. putative [Pediculus humanus corporis] gb|EEB16703.1| UDP-glucose 4-epimerase. putative [Pediculus humanus corporis]	4e-68	lcl|E0VTM8_PEDHC/7-270 PF01370.16;Epimerase;	1e-69	M	GO:0016853.isomerase activity;GO:0016857.racemase and epimerase activity. acting on carbohydrates and derivatives;GO:0003824.catalytic activity;GO:0005488.binding;GO:0005975.carbohydrate metabolic process;GO:0006012.galactose metabolic process;GO:0044237.cellular metabolic process;GO:0003978.UDP-glucose 4-epimerase activity;GO:0050662.coenzyme binding;	EC:5.1.3.2	K01784	ko00052. Galactose metabolism;ko00520. Amino sugar and nucleotide sugar metabolism;
comp92071_c0_seq1	up	0.42	1.45	1.78759	0.502393	1	0.987719	1	1	0.998892	galE. GALE	UDP-glucose 4-epimerase	479	sp|O65781|GALE2_CYATE UDP-glucose 4-epimerase GEPI48 OS=Cyamopsis tetragonoloba PE=2 SV=1	4e-34	gnl|CDD|177883 PLN02240. PLN02240. UDP-glucose 4-epimerase.	5e-50	tr|D7KSA2|D7KSA2_ARALL Putative uncharacterized protein OS=Arabidopsis lyrata subsp. lyrata GN=ARALYDRAFT_892971 PE=3 SV=1	9e-35	ref|XP_002887887.1| hypothetical protein ARALYDRAFT_892971 [Arabidopsis lyrata subsp. lyrata] gb|EFH64146.1| hypothetical protein ARALYDRAFT_892971 [Arabidopsis lyrata subsp. lyrata]	9e-35	lcl|B9GXJ3_POPTR/5-267 PF01370.16;Epimerase;	5e-35	-	GO:0016853.isomerase activity;GO:0016857.racemase and epimerase activity. acting on carbohydrates and derivatives;GO:0003824.catalytic activity;GO:0005488.binding;GO:0005975.carbohydrate metabolic process;GO:0006012.galactose metabolic process;GO:0044237.cellular metabolic process;GO:0003978.UDP-glucose 4-epimerase activity;GO:0050662.coenzyme binding;	EC:5.1.3.2	K01784	ko00052. Galactose metabolism;ko00520. Amino sugar and nucleotide sugar metabolism;
comp629812_c0_seq1	up	0.06	0.22	1.87447	1	1	0.111834	1	1	0.411265	galE. GALE	UDP-glucose 4-epimerase	180	sp|P55180|GALE_BACSU UDP-glucose 4-epimerase OS=Bacillus subtilis GN=galE PE=3 SV=1	4e-23	gnl|CDD|177883 PLN02240. PLN02240. UDP-glucose 4-epimerase.	6e-36	tr|A5LNQ4|A5LNQ4_STRPN Anthranilate synthase component II OS=Streptococcus pneumoniae SP6-BS73 GN=CGSSp6BS73_00230 PE=4 SV=1	2e-23	ref|ZP_01820953.1| anthranilate synthase component II [Streptococcus pneumoniae SP6-BS73] gb|EDK76020.1| anthranilate synthase component II [Streptococcus pneumoniae SP6-BS73]	2e-23	lcl|A5M1J6_STRPN/3-261 PF01370.16;Epimerase;	3e-24	M	GO:0016853.isomerase activity;GO:0016857.racemase and epimerase activity. acting on carbohydrates and derivatives;GO:0003824.catalytic activity;GO:0005488.binding;GO:0016829.lyase activity;GO:0005975.carbohydrate metabolic process;GO:0006012.galactose metabolic process;GO:0044237.cellular metabolic process;GO:0003978.UDP-glucose 4-epimerase activity;GO:0004049.anthranilate synthase activity;GO:00…	EC:5.1.3.2	K01784	ko00052. Galactose metabolism;ko00520. Amino sugar and nucleotide sugar metabolism;
comp209216_c0_seq1	up	0.09	0.35	1.95936	1	1	0.263234	1	1	0.589887	galE. GALE	UDP-glucose 4-epimerase	464	-	-	-	-	tr|E9IJP3|E9IJP3_SOLIN Putative uncharacterized protein (Fragment) OS=Solenopsis invicta GN=SINV_11980 PE=3 SV=1	4e-43	gb|EFZ19222.1| hypothetical protein SINV_11980 [Solenopsis invicta]	4e-43	lcl|E9IJP3_SOLIN/287-348 PF13950.1;Epimerase_Csub;	3e-26	-	GO:0016853.isomerase activity;GO:0016857.racemase and epimerase activity. acting on carbohydrates and derivatives;GO:0003824.catalytic activity;GO:0005488.binding;GO:0005975.carbohydrate metabolic process;GO:0006012.galactose metabolic process;GO:0044237.cellular metabolic process;GO:0003978.UDP-glucose 4-epimerase activity;GO:0050662.coenzyme binding;	EC:5.1.3.2	K01784	ko00052. Galactose metabolism;ko00520. Amino sugar and nucleotide sugar metabolism;
comp43783_c1_seq3	up	11.53	48.58	2.07497	1.17888e-06	1	3.97644e-06	0.00260221	1	0.0036264	galE. GALE	UDP-glucose 4-epimerase	1754	-	-	-	-	-	-	-	-	lcl|Q6XP48_SOLTU/9-273 PF01370.16;Epimerase;	3e-82	-	-	EC:5.1.3.2	K01784	ko00052. Galactose metabolism;ko00520. Amino sugar and nucleotide sugar metabolism;
comp43783_c1_seq4	up	13.03	55.08	2.07969	1.68346e-07	1	8.03785e-07	0.000475649	1	0.000820385	galE. GALE	UDP-glucose 4-epimerase	1624	-	-	-	-	-	-	-	-	lcl|Q6XP48_SOLTU/9-273 PF01370.16;Epimerase;	3e-82	-	-	EC:5.1.3.2	K01784	ko00052. Galactose metabolism;ko00520. Amino sugar and nucleotide sugar metabolism;
comp43783_c1_seq1	up	9.94	42.36	2.09138	5.29478e-06	0.999999	1.63253e-05	0.0103889	1	0.0131797	galE. GALE	UDP-glucose 4-epimerase	1989	-	-	-	-	-	-	-	-	lcl|Q6XP48_SOLTU/9-273 PF01370.16;Epimerase;	3e-82	-	-	EC:5.1.3.2	K01784	ko00052. Galactose metabolism;ko00520. Amino sugar and nucleotide sugar metabolism;
comp43783_c1_seq2	up	11.13	47.61	2.09681	7.42901e-07	1	4.37805e-06	0.0017205	1	0.00395603	galE. GALE	UDP-glucose 4-epimerase	1859	-	-	-	-	-	-	-	-	lcl|Q6XP48_SOLTU/9-273 PF01370.16;Epimerase;	3e-82	-	-	EC:5.1.3.2	K01784	ko00052. Galactose metabolism;ko00520. Amino sugar and nucleotide sugar metabolism;
comp43783_c1_seq7	up	9.55	41.24	2.11047	8.56923e-06	0.999998	1.93565e-05	0.0154646	1	0.0154998	galE. GALE	UDP-glucose 4-epimerase	1338	-	-	-	-	-	-	-	-	lcl|Q6XP48_SOLTU/9-273 PF01370.16;Epimerase;	3e-82	-	-	EC:5.1.3.2	K01784	ko00052. Galactose metabolism;ko00520. Amino sugar and nucleotide sugar metabolism;
comp43783_c1_seq8	up	11.35	49.19	2.11567	4.54563e-07	1	2.63409e-06	0.00113658	1	0.00247085	galE. GALE	UDP-glucose 4-epimerase	1208	-	-	-	-	-	-	-	-	lcl|Q6XP48_SOLTU/9-273 PF01370.16;Epimerase;	3e-82	-	-	EC:5.1.3.2	K01784	ko00052. Galactose metabolism;ko00520. Amino sugar and nucleotide sugar metabolism;
comp43783_c1_seq5	up	7.84	34.48	2.13683	3.90342e-05	0.999991	9.22218e-05	0.0581224	1	0.0620014	galE. GALE	UDP-glucose 4-epimerase	1573	-	-	-	-	-	-	-	-	lcl|Q6XP48_SOLTU/9-273 PF01370.16;Epimerase;	3e-82	-	-	EC:5.1.3.2	K01784	ko00052. Galactose metabolism;ko00520. Amino sugar and nucleotide sugar metabolism;
comp43783_c1_seq6	up	9.18	40.53	2.14242	3.27898e-06	0.999999	1.94721e-05	0.0068626	1	0.0155293	galE. GALE	UDP-glucose 4-epimerase	1443	-	-	-	-	-	-	-	-	lcl|Q6XP48_SOLTU/9-273 PF01370.16;Epimerase;	3e-82	-	-	EC:5.1.3.2	K01784	ko00052. Galactose metabolism;ko00520. Amino sugar and nucleotide sugar metabolism;
comp324183_c0_seq1	up	0.07	0.35	2.32193	1	1	0.265237	1	1	0.592645	galE. GALE	UDP-glucose 4-epimerase	283	sp|Q14376|GALE_HUMAN UDP-glucose 4-epimerase OS=Homo sapiens GN=GALE PE=1 SV=2	1e-32	gnl|CDD|177883 PLN02240. PLN02240. UDP-glucose 4-epimerase.	1e-46	tr|C3ZA54|C3ZA54_BRAFL Putative uncharacterized protein (Fragment) OS=Branchiostoma floridae GN=BRAFLDRAFT_217512 PE=4 SV=1	2e-34	ref|XP_002594631.1| hypothetical protein BRAFLDRAFT_217512 [Branchiostoma floridae] gb|EEN50642.1| hypothetical protein BRAFLDRAFT_217512 [Branchiostoma floridae]	2e-34	lcl|D4MV44_9FIRM/275-336 PF13950.1;Epimerase_Csub;	4e-25	M	GO:0016853.isomerase activity;GO:0005975.carbohydrate metabolic process;GO:0044237.cellular metabolic process;GO:0016857.racemase and epimerase activity. acting on carbohydrates and derivatives;GO:0006012.galactose metabolic process;GO:0003824.catalytic activity;GO:0005488.binding;GO:0003978.UDP-glucose 4-epimerase activity;GO:0050662.coenzyme binding;	EC:5.1.3.2	K01784	ko00052. Galactose metabolism;ko00520. Amino sugar and nucleotide sugar metabolism;
comp249840_c0_seq1	up	0.11	0.24	1.12553	1	1	0.140639	1	1	0.443239	UBXN6. UBXD1	UBX domain-containing protein 6	1038	sp|Q9BZV1|UBXN6_HUMAN UBX domain-containing protein 6 OS=Homo sapiens GN=UBXN6 PE=1 SV=1	3e-72	gnl|CDD|198418 cd10460. PUB_UBXD1. PNGase/UBA or UBX (PUB) domain of UBXD1. This PUB domain is found in p97 adaptor protein UBXD1 (UBX domain-containing protein 1. also called UBXD6). It functions as a p97 (also known as valosin-containing protein or VCP) adaptor by interacting with the D1 and/or D2 ATPase domains. The type II AAA+ ATPase p97 is involved in a variety of cellular processes such as…	5e-50	tr|G5DGD9|G5DGD9_LOCMI UBX domain-containing protein OS=Locusta migratoria manilensis GN=UBX1 PE=2 SV=1	3e-107	gb|AEQ55313.1| UBX domain-containing protein [Locusta migratoria manilensis]	3e-107	lcl|Q1LYI0_DANRE/162-256 PF09409.5;PUB;	3e-23	-	-	-	K14011	ko04141. Protein processing in endoplasmic reticulum;
comp825788_c0_seq1	up	0.06	0.17	1.5025	1	1	0.0631555	1	1	0.372153	SHP1. UBX1. NSFL1C	UBX domain-containing protein 1	345	sp|Q5RBG3|NSF1C_PONAB NSFL1 cofactor p47 OS=Pongo abelii GN=NSFL1C PE=2 SV=1	9e-23	gnl|CDD|176365 cd01770. p47_UBX. p47-like ubiquitin domain. p47_UBX p47 is an adaptor molecule of the cytosolic AAA ATPase p97. The principal role of the p97-p47 complex is to regulate membrane fusion events. Mono-ubiquitin recognition by p47 is crucial for p97-p47-mediated Golgi membrane fusion events. p47 has carboxy-terminal SEP and UBX domains. The UBX domain has a beta-grasp fold similar to …	1e-36	tr|E3X9G9|E3X9G9_ANODA Putative uncharacterized protein OS=Anopheles darlingi GN=AND_17063 PE=4 SV=1	1e-24	gb|EFR21438.1| hypothetical protein AND_17063 [Anopheles darlingi]	1e-24	lcl|E3X9G9_ANODA/251-330 PF00789.15;UBX;	3e-27	Y	GO:0008289.lipid binding;GO:0005795.Golgi stack;GO:0005634.nucleus;GO:0005794.Golgi apparatus;GO:0005694.chromosome;	-	K14012	ko04141. Protein processing in endoplasmic reticulum;
comp712440_c0_seq1	up	0.07	0.21	1.58496	1	1	0.103568	1	1	0.401586	UBE3C	ubiquitin-protein ligase E3 C	287	sp|Q80U95|UBE3C_MOUSE Ubiquitin-protein ligase E3C OS=Mus musculus GN=Ube3c PE=2 SV=2	1e-33	gnl|CDD|197523 smart00119. HECTc. Domain Homologous to E6-AP Carboxyl Terminus with. E3 ubiquitin-protein ligases. Can bind to E2 enzymes.	7e-40	tr|E2A6Z2|E2A6Z2_CAMFO Ubiquitin-protein ligase E3C OS=Camponotus floridanus GN=EAG_07219 PE=4 SV=1	2e-39	ref|XP_001607965.1| PREDICTED: ubiquitin-protein ligase E3C-like [Nasonia vitripennis]	5e-42	lcl|E2A6Z2_9HYME/763-1066 PF00632.20;HECT;	1e-42	OK	GO:0006464.cellular protein modification process;GO:0016881.acid-amino acid ligase activity;GO:0005622.intracellular;GO:0016874.ligase activity;	EC:6.3.2.19	K10589	ko04120. Ubiquitin mediated proteolysis;
comp471827_c0_seq1	up	0.04	0.23	2.52356	1	1	0.118441	1	1	0.419037	UBE3C	ubiquitin-protein ligase E3 C	516	sp|Q15386|UBE3C_HUMAN Ubiquitin-protein ligase E3C OS=Homo sapiens GN=UBE3C PE=1 SV=3	3e-24	-	-	tr|E2A6Z2|E2A6Z2_CAMFO Ubiquitin-protein ligase E3C OS=Camponotus floridanus GN=EAG_07219 PE=4 SV=1	4e-46	gb|EFN70795.1| Ubiquitin-protein ligase E3C [Camponotus floridanus]	3e-46	-	-	-	GO:0006464.cellular protein modification process;GO:0016881.acid-amino acid ligase activity;GO:0005622.intracellular;GO:0016874.ligase activity;	EC:6.3.2.19	K10589	ko04120. Ubiquitin mediated proteolysis;
comp308836_c0_seq1	up	0.09	0.29	1.68806	1	1	0.193349	1	1	0.503631	UBE3A. E6AP	ubiquitin-protein ligase E3 A	456	sp|Q05086|UBE3A_HUMAN Ubiquitin-protein ligase E3A OS=Homo sapiens GN=UBE3A PE=1 SV=4	1e-54	gnl|CDD|28959 cd00078. HECTc. HECT domain; C-terminal catalytic domain of a subclass of Ubiquitin-protein ligase (E3). It binds specific ubiquitin-conjugating enzymes (E2). accepts ubiquitin from E2. transfers ubiquitin to substrate lysine side chains. and transfers additional ubiquitin molecules to the end of growing ubiquitin chains..	6e-52	tr|E0W2B7|E0W2B7_PEDHC Ubiquitin-protein ligase E3A. putative OS=Pediculus humanus subsp. corporis GN=Phum_PHUM588800 PE=4 SV=1	3e-71	ref|XP_002432511.1| ubiquitin-protein ligase E3A. putative [Pediculus humanus corporis] gb|EEB19773.1| ubiquitin-protein ligase E3A. putative [Pediculus humanus corporis]	2e-71	lcl|E0W2B7_PEDHC/631-931 PF00632.20;HECT;	6e-77	OK	GO:0006464.cellular protein modification process;GO:0016881.acid-amino acid ligase activity;GO:0005622.intracellular;GO:0016874.ligase activity;	EC:6.3.2.19	K10587	ko04120. Ubiquitin mediated proteolysis;
comp456255_c0_seq1	up	0.04	0.32	3	1	1	0.229021	1	1	0.54653	UBE3A. E6AP	ubiquitin-protein ligase E3 A	845	-	-	-	-	tr|E0W2B7|E0W2B7_PEDHC Ubiquitin-protein ligase E3A. putative OS=Pediculus humanus subsp. corporis GN=Phum_PHUM588800 PE=4 SV=1	5e-31	ref|XP_002432511.1| ubiquitin-protein ligase E3A. putative [Pediculus humanus corporis] gb|EEB19773.1| ubiquitin-protein ligase E3A. putative [Pediculus humanus corporis]	5e-31	-	-	-	GO:0006464.cellular protein modification process;GO:0016881.acid-amino acid ligase activity;GO:0005622.intracellular;GO:0016874.ligase activity;	EC:6.3.2.19	K10587	ko04120. Ubiquitin mediated proteolysis;
comp264756_c0_seq1	up	0.05	0.5	3.32193	1	1	0.456164	1	1	0.807661	NEDD8	ubiquitin-like protein Nedd8	385	sp|Q9VJ33|NEDD8_DROME NEDD8 OS=Drosophila melanogaster GN=Nedd8 PE=1 SV=1	1e-33	gnl|CDD|176401 cd01806. Nedd8. Nebb8-like ubiquitin protein. Nedd8 (also known as Rub1) has a single conserved ubiquitin-like domain that is part of a protein modification pathway similar to that of ubiquitin. Nedd8 modifies a family of molecular scaffold proteins called cullins that are responsible for assembling the ROC1/Rbx1 RING-based E3 ubiquitin ligases. of which several play a direct role …	2e-39	tr|B5X7L9|B5X7L9_SALSA NEDD8 OS=Salmo salar GN=NEDD8 PE=4 SV=1	5e-34	ref|XP_001599314.1| PREDICTED: NEDD8-like [Nasonia vitripennis]	4e-34	lcl|C3ZRF6_BRAFL/6-74 PF00240.18;ubiquitin;	6e-27	DOJR	GO:0045116.protein neddylation;GO:0006357.regulation of transcription from RNA polymerase II promoter;GO:0005634.nucleus;GO:0031625.ubiquitin protein ligase binding;GO:0008104.protein localization;	-	K12158	-
comp212649_c0_seq1	up	0.12	0.5	2.05889	1	1	0.42884	1	1	0.779315	UBL5. HUB1	ubiquitin-like protein 5	1040	sp|Q791B0|UBL5_PSAOB Ubiquitin-like protein 5 OS=Psammomys obesus GN=UBL5 PE=3 SV=1	2e-39	gnl|CDD|176386 cd01791. Ubl5. UBL5 ubiquitin-like modifier. UBL5 (also known as HUB1) is a ubiquitin-like modifier that is both widely expressed and highly phylogenetically conserved. At the C-terminal end of the ubiquitin-like fold of UBL5 is a di-tyrosine motif followed by a single variable residue instead of the characteristic di-glycine found in all other ubiquitin-like modifiers. ULB5 intera…	5e-48	tr|E9FUT6|E9FUT6_DAPPU Putative uncharacterized protein OS=Daphnia pulex GN=DAPPUDRAFT_95804 PE=4 SV=1	7e-42	gb|EFX88865.1| hypothetical protein DAPPUDRAFT_95804 [Daphnia pulex]	6e-42	lcl|E0VGZ6_PEDHC/8-73 PF00240.18;ubiquitin;	1e-36	O	GO:0005737.cytoplasm;	-	K13113	-
comp208726_c0_seq1	up	0.06	0.49	3.02975	1	1	0.440028	1	1	0.791068	UFM1	ubiquitin-fold modifier 1	1429	sp|Q7PXE2|UFM1_ANOGA Ubiquitin-fold modifier 1 OS=Anopheles gambiae GN=AGAP001364 PE=3 SV=3	2e-42	gnl|CDD|176361 cd01766. Ufm1. Urm1-like ubiquitin domain. Ufm1 (ubiquitin-fold modifier 1) is a post-translational UBL (ubiquitin-like) modifier with a tertiary structure similar to that of ubiquitin. Ufm1 is initially expressed as a precursor which undergoes C-terminal cleavage to expose a conserved glycine residue that is required for the conjugation reactions involving Ufm1.	4e-42	tr|E9HQG5|E9HQG5_DAPPU Putative uncharacterized protein OS=Daphnia pulex GN=DAPPUDRAFT_130409 PE=4 SV=1	4e-41	ref|XP_003397268.1| PREDICTED: ubiquitin-fold modifier 1-like [Bombus terrestris] ref|XP_003488053.1| PREDICTED: ubiquitin-fold modifier 1-like [Bombus impatiens]	3e-41	lcl|D1ZZH4_TRICA/4-79 PF03671.9;Ufm1;	2e-36	S	-	-	K12162	-
comp268259_c0_seq1	up	0.14	0.38	1.44057	1	1	0.290332	1	1	0.622098	UBE2W. UBC16	ubiquitin-conjugating enzyme E2 W	706	sp|B5DEI4|UBE2W_RAT Ubiquitin-conjugating enzyme E2 W OS=Rattus norvegicus GN=Ube2w PE=2 SV=1	4e-78	gnl|CDD|201062 pfam00179. UQ_con. Ubiquitin-conjugating enzyme. Proteins destined for proteasome-mediated degradation may be ubiquitinated. Ubiquitination follows conjugation of ubiquitin to a conserved cysteine residue of UBC homologues. TSG101 is one of several UBC homologues that lacks this active site cysteine.	5e-38	tr|D6WH24|D6WH24_TRICA Putative uncharacterized protein OS=Tribolium castaneum GN=TcasGA2_TC002937 PE=4 SV=1	4e-85	ref|XP_001950447.1| PREDICTED: probable ubiquitin-conjugating enzyme E2 W-like [Acyrthosiphon pisum]	4e-87	lcl|E2C4B8_9HYME/16-156 PF00179.21;UQ_con;	1e-83	O	GO:0016881.acid-amino acid ligase activity;	EC:6.3.2.19	K10688	ko04120. Ubiquitin mediated proteolysis;
comp145291_c0_seq1	up	0.11	0.63	2.51785	0.502393	1	0.574039	1	1	0.909736	UBE2V	ubiquitin-conjugating enzyme E2 variant	995	sp|Q7M767|UB2V2_RAT Ubiquitin-conjugating enzyme E2 variant 2 OS=Rattus norvegicus GN=Ube2v2 PE=1 SV=3	4e-70	-	-	tr|G6D3N1|G6D3N1_DANPL Putative uncharacterized protein OS=Danaus plexippus GN=KGM_06034 PE=4 SV=1	5e-88	gb|EHJ71918.1| hypothetical protein KGM_06034 [Danaus plexippus]	4e-88	lcl|D6WGE1_TRICA/15-140 PF00179.21;UQ_con;	2e-77	O	GO:0000729.DNA double-strand break processing;GO:0042275.error-free postreplication DNA repair;GO:0005634.nucleus;GO:0016881.acid-amino acid ligase activity;GO:0031372.UBC13-MMS2 complex;	-	K10704	-
comp385951_c0_seq1	up	0.08	0.31	1.9542	1	1	0.216462	1	1	0.531027	UBE2S. E2EPF	ubiquitin-conjugating enzyme E2 S	486	sp|B4L7V4|UBE2S_DROMO Ubiquitin-conjugating enzyme E2 S OS=Drosophila mojavensis GN=GI11085 PE=3 SV=1	2e-66	gnl|CDD|29157 cd00195. UBCc. Ubiquitin-conjugating enzyme E2. catalytic (UBCc) domain. This is part of the ubiquitin-mediated protein degradation pathway in which a thiol-ester linkage forms between a conserved cysteine and the C-terminus of ubiquitin and complexes with ubiquitin protein ligase enzymes. E3. This pathway regulates many fundamental cellular processes. There are also other E2s which…	2e-36	tr|E0V9X0|E0V9X0_PEDHC Ubiquitin-conjugating enzyme E2 S. putative OS=Pediculus humanus subsp. corporis GN=Phum_PHUM023410 PE=3 SV=1	1e-68	ref|XP_002422914.1| ubiquitin-conjugating enzyme E2 S. putative [Pediculus humanus corporis] gb|EEB10176.1| ubiquitin-conjugating enzyme E2 S. putative [Pediculus humanus corporis]	9e-69	lcl|E0V9X0_PEDHC/19-156 PF00179.21;UQ_con;	4e-62	O	GO:0005524.ATP binding;GO:0016567.protein ubiquitination;GO:0070979.protein K11-linked ubiquitination;GO:0016874.ligase activity;GO:0005680.anaphase-promoting complex;GO:0004842.ubiquitin-protein ligase activity;GO:0010994.free ubiquitin chain polymerization;GO:0051488.activation of anaphase-promoting complex activity;GO:0051301.cell division;GO:0031145.anaphase-promoting complex-dependent protea…	EC:6.3.2.19	K10583	ko04120. Ubiquitin mediated proteolysis;
comp384608_c0_seq1	up	0.06	0.33	2.45943	1	1	0.241222	1	1	0.563142	UBE2R. UBC3. CDC34	ubiquitin-conjugating enzyme E2 R	828	sp|Q29503|UB2R2_RABIT Ubiquitin-conjugating enzyme E2 R2 OS=Oryctolagus cuniculus GN=UBE2R2 PE=2 SV=1	5e-65	gnl|CDD|201062 pfam00179. UQ_con. Ubiquitin-conjugating enzyme. Proteins destined for proteasome-mediated degradation may be ubiquitinated. Ubiquitination follows conjugation of ubiquitin to a conserved cysteine residue of UBC homologues. TSG101 is one of several UBC homologues that lacks this active site cysteine.	2e-44	tr|G3MMF9|G3MMF9_9ACAR Putative uncharacterized protein OS=Amblyomma maculatum PE=2 SV=1	3e-76	gb|AEO34677.1| hypothetical protein [Amblyomma maculatum]	3e-76	lcl|Q8IQM5_DROME/44-199 PF00179.21;UQ_con;	5e-72	O	GO:0070936.protein K48-linked ubiquitination;GO:0005524.ATP binding;GO:0006513.protein monoubiquitination;GO:0000166.nucleotide binding;GO:0016567.protein ubiquitination;GO:0016881.acid-amino acid ligase activity;GO:0004842.ubiquitin-protein ligase activity;GO:0016874.ligase activity;	EC:6.3.2.19	K02207	ko04120. Ubiquitin mediated proteolysis;ko05168. Herpes simplex infection;
comp375627_c0_seq1	up	0.05	0.27	2.43296	1	1	0.1671	1	1	0.47086	UBE2O	ubiquitin-conjugating enzyme E2 O	221	sp|Q6ZPJ3|UBE2O_MOUSE Ubiquitin-conjugating enzyme E2 O OS=Mus musculus GN=Ube2o PE=1 SV=3	1e-19	-	-	tr|F4WGT7|F4WGT7_ACREC Ubiquitin-conjugating enzyme E2 O OS=Acromyrmex echinatior GN=G5I_04887 PE=4 SV=1	3e-25	gb|EGI66556.1| Ubiquitin-conjugating enzyme E2 O [Acromyrmex echinatior]	3e-25	lcl|E2C4G2_9HYME/1002-1153 PF00179.21;UQ_con;	8e-13	O	GO:0016020.membrane;GO:0042262.DNA protection;GO:0005524.ATP binding;GO:0016567.protein ubiquitination;GO:0016874.ligase activity;GO:0004842.ubiquitin-protein ligase activity;GO:0000166.nucleotide binding;GO:0016881.acid-amino acid ligase activity;GO:0016021.integral to membrane;	EC:6.3.2.19	K10581	ko04120. Ubiquitin mediated proteolysis;
comp173130_c0_seq1	up	0.18	0.43	1.25634	1	1	0.335033	1	1	0.674772	UBE2N. BLU. UBC13	ubiquitin-conjugating enzyme E2 N	488	sp|P35128|UBE2N_DROME Ubiquitin-conjugating enzyme E2 N OS=Drosophila melanogaster GN=ben PE=2 SV=1	9e-51	gnl|CDD|185593 PTZ00390. PTZ00390. ubiquitin-conjugating enzyme; Provisional.	3e-43	tr|D6W8B6|D6W8B6_TRICA Putative uncharacterized protein OS=Tribolium castaneum GN=TcasGA2_TC001755 PE=3 SV=1	3e-51	ref|XP_969360.1| PREDICTED: similar to ubiquitin conjugating enzyme E2 [Tribolium castaneum] gb|EFA10928.1| hypothetical protein TcasGA2_TC001755 [Tribolium castaneum]	3e-51	lcl|B4K9D7_DROMO/7-144 PF00179.21;UQ_con;	1e-45	O	GO:0070534.protein K63-linked ubiquitination;GO:0005524.ATP binding;GO:0016567.protein ubiquitination;GO:0005737.cytoplasm;GO:0051443.positive regulation of ubiquitin-protein ligase activity;GO:0016874.ligase activity;GO:0016574.histone ubiquitination;GO:0006511.ubiquitin-dependent protein catabolic process;GO:0005829.cytosol;GO:0000166.nucleotide binding;GO:0045739.positive regulation of DNA rep…	EC:6.3.2.19	K10580	ko04120. Ubiquitin mediated proteolysis;
comp180310_c0_seq1	up	0.23	0.46	1	1	1	0.351876	1	1	0.694557	UBE2M. UBC12	ubiquitin-conjugating enzyme E2 M	983	sp|Q6P8D9|UBC12_XENTR NEDD8-conjugating enzyme Ubc12 OS=Xenopus tropicalis GN=ube2m PE=2 SV=1	7e-107	gnl|CDD|201062 pfam00179. UQ_con. Ubiquitin-conjugating enzyme. Proteins destined for proteasome-mediated degradation may be ubiquitinated. Ubiquitination follows conjugation of ubiquitin to a conserved cysteine residue of UBC homologues. TSG101 is one of several UBC homologues that lacks this active site cysteine.	5e-55	tr|E0W1Q5|E0W1Q5_PEDHC NEDD8-conjugating enzyme Ubc12. putative OS=Pediculus humanus subsp. corporis GN=Phum_PHUM581720 PE=3 SV=1	2e-118	ref|XP_002432375.1| NEDD8-conjugating enzyme Ubc12. putative [Pediculus humanus corporis] gb|EEB19637.1| NEDD8-conjugating enzyme Ubc12. putative [Pediculus humanus corporis]	2e-118	lcl|E0W1Q5_PEDHC/32-167 PF00179.21;UQ_con;	1e-88	O	GO:0045116.protein neddylation;GO:0005524.ATP binding;GO:0016567.protein ubiquitination;GO:0018169.ribosomal S6-glutamic acid ligase activity;GO:0019788.NEDD8 ligase activity;GO:0004842.ubiquitin-protein ligase activity;GO:0016874.ligase activity;GO:0006464.cellular protein modification process;GO:0000166.nucleotide binding;GO:0016881.acid-amino acid ligase activity;	EC:6.3.2.19	K10579	ko04120. Ubiquitin mediated proteolysis;
comp208143_c0_seq1	up	0.12	0.51	2.08746	0.502393	1	0.439916	1	1	0.791068	UBE2L3. UBCH7	ubiquitin-conjugating enzyme E2 L3	509	sp|P68037|UB2L3_MOUSE Ubiquitin-conjugating enzyme E2 L3 OS=Mus musculus GN=Ube2l3 PE=2 SV=1	3e-71	gnl|CDD|197575 smart00212. UBCc. Ubiquitin-conjugating enzyme E2. catalytic domain homologues. Proteins destined for proteasome-mediated degradation may be ubiquitinated. Ubiquitination follows conjugation of ubiquitin to a conserved cysteine residue of UBC homologues. This pathway functions in regulating many fundamental processes required for cell viability.TSG101 is one of several UBC homologu…	4e-44	tr|E0VJA2|E0VJA2_PEDHC Ubiquitin-conjugating enzyme E2 L3. putative OS=Pediculus humanus subsp. corporis GN=Phum_PHUM240820 PE=3 SV=1	2e-76	ref|XP_002426196.1| ubiquitin-conjugating enzyme E2 L3. putative [Pediculus humanus corporis] gb|EEB13458.1| ubiquitin-conjugating enzyme E2 L3. putative [Pediculus humanus corporis]	2e-76	lcl|Q2Q469_BOMMO/6-144 PF00179.21;UQ_con;	8e-70	O	GO:0005524.ATP binding;GO:0006355.regulation of transcription. DNA-dependent;GO:0071385.cellular response to glucocorticoid stimulus;GO:0016567.protein ubiquitination;GO:0005737.cytoplasm;GO:0016874.ligase activity;GO:0008283.cell proliferation;GO:0000166.nucleotide binding;GO:0016881.acid-amino acid ligase activity;GO:0071383.cellular response to steroid hormone stimulus;GO:0000209.protein polyu…	EC:6.3.2.19	K04552	ko04120. Ubiquitin mediated proteolysis;ko05012. Parkinson's disease;
comp115193_c0_seq1	up	0.24	0.68	1.5025	0.502393	1	0.556238	1	1	0.896526	UBE2I. UBC9	ubiquitin-conjugating enzyme E2 I	1961	sp|Q9DDJ0|UBC9B_DANRE SUMO-conjugating enzyme UBC9-B OS=Danio rerio GN=ube2ib PE=1 SV=1	8e-96	gnl|CDD|201062 pfam00179. UQ_con. Ubiquitin-conjugating enzyme. Proteins destined for proteasome-mediated degradation may be ubiquitinated. Ubiquitination follows conjugation of ubiquitin to a conserved cysteine residue of UBC homologues. TSG101 is one of several UBC homologues that lacks this active site cysteine.	7e-58	tr|E0VKW9|E0VKW9_PEDHC SUMO-1-conjugating enzyme UBC9. putative OS=Pediculus humanus subsp. corporis GN=Phum_PHUM274670 PE=3 SV=1	4e-102	ref|XP_002426763.1| SUMO-1-conjugating enzyme UBC9. putative [Pediculus humanus corporis] gb|EEB14025.1| SUMO-1-conjugating enzyme UBC9. putative [Pediculus humanus corporis]	3e-102	lcl|Q29N51_DROPS/8-152 PF00179.21;UQ_con;	1e-92	O	GO:0016925.protein sumoylation;GO:0007059.chromosome segregation;GO:0005524.ATP binding;GO:0007067.mitosis;GO:0016874.ligase activity;GO:0000122.negative regulation of transcription from RNA polymerase II promoter;GO:0005515.protein binding;GO:0000166.nucleotide binding;GO:0016881.acid-amino acid ligase activity;GO:0019789.SUMO ligase activity;GO:0045892.negative regulation of transcription. DNA-…	EC:6.3.2.19	K10577	ko03013. RNA transport;ko04064. NF-kappa B signaling pathway;ko04120. Ubiquitin mediated proteolysis;
comp141485_c0_seq1	up	0.22	1.17	2.41093	0.502393	1	0.961674	1	1	0.997337	UBE2G1. UBC7	ubiquitin-conjugating enzyme E2 G1	534	sp|P62255|UB2G1_RAT Ubiquitin-conjugating enzyme E2 G1 OS=Rattus norvegicus GN=Ube2g1 PE=2 SV=3	1e-95	gnl|CDD|201062 pfam00179. UQ_con. Ubiquitin-conjugating enzyme. Proteins destined for proteasome-mediated degradation may be ubiquitinated. Ubiquitination follows conjugation of ubiquitin to a conserved cysteine residue of UBC homologues. TSG101 is one of several UBC homologues that lacks this active site cysteine.	2e-65	tr|E9ITV6|E9ITV6_SOLIN Putative uncharacterized protein (Fragment) OS=Solenopsis invicta GN=SINV_16053 PE=3 SV=1	6e-104	gb|EFZ16003.1| hypothetical protein SINV_16053 [Solenopsis invicta]	5e-104	lcl|B4NIX1_DROWI/9-160 PF00179.21;UQ_con;	6e-98	O	GO:0070936.protein K48-linked ubiquitination;GO:0070534.protein K63-linked ubiquitination;GO:0005524.ATP binding;GO:0016567.protein ubiquitination;GO:0004842.ubiquitin-protein ligase activity;GO:0016874.ligase activity;GO:0000166.nucleotide binding;GO:0016881.acid-amino acid ligase activity;	EC:6.3.2.19	K10575	ko04120. Ubiquitin mediated proteolysis;ko04141. Protein processing in endoplasmic reticulum;ko05012. Parkinson's disease;
comp157965_c0_seq1	up	0.23	0.46	1	1	1	0.351876	1	1	0.694557	UBE2D_E. UBC4. UBC5	ubiquitin-conjugating enzyme E2 D/E	963	sp|P52485|UBCD2_DROME Ubiquitin-conjugating enzyme E2-24 kDa OS=Drosophila melanogaster GN=UbcD2 PE=2 SV=1	6e-108	gnl|CDD|201062 pfam00179. UQ_con. Ubiquitin-conjugating enzyme. Proteins destined for proteasome-mediated degradation may be ubiquitinated. Ubiquitination follows conjugation of ubiquitin to a conserved cysteine residue of UBC homologues. TSG101 is one of several UBC homologues that lacks this active site cysteine.	8e-68	tr|E2BUA6|E2BUA6_HARSA Ubiquitin-conjugating enzyme E2-24 kDa OS=Harpegnathos saltator GN=EAI_15192 PE=3 SV=1	3e-112	ref|XP_395589.4| PREDICTED: ubiquitin-conjugating enzyme E2-24 kDa isoform 1 [Apis mellifera] ref|XP_003402072.1| PREDICTED: ubiquitin-conjugating enzyme E2-24 kDa-like [Bombus terrestris] ref|XP_003493357.1| PREDICTED: ubiquitin-conjugating enzyme E2-24 kDa-like [Bombus impatiens] gb|EFN80734.1| Ubiquitin-conjugating enzyme E2-24 kDa [Harpegnathos saltator]	3e-112	lcl|Q63ZH5_XENLA/59-196 PF00179.21;UQ_con;	1e-90	O	GO:0005524.ATP binding;GO:0000166.nucleotide binding;GO:0016881.acid-amino acid ligase activity;GO:0016874.ligase activity;	EC:6.3.2.19	K06689	ko04120. Ubiquitin mediated proteolysis;ko04141. Protein processing in endoplasmic reticulum;
comp16815_c1_seq1	up	0.28	1.02	1.86507	0.502393	1	0.815377	1	1	0.992105	UBE2D_E. UBC4. UBC5	ubiquitin-conjugating enzyme E2 D/E	2331	sp|P25867|UBCD1_DROME Ubiquitin-conjugating enzyme E2-17 kDa OS=Drosophila melanogaster GN=eff PE=2 SV=1	2e-98	gnl|CDD|177768 PLN00172. PLN00172. ubiquitin conjugating enzyme; Provisional.	2e-70	tr|E7D1F1|E7D1F1_LATHE Putative ubiquitin-conjugating enzyme E2-17 kDa (Fragment) OS=Latrodectus hesperus PE=2 SV=1	2e-97	gb|ADV40195.1| putative ubiquitin-conjugating enzyme E2-17 kDa [Latrodectus hesperus]	2e-97	lcl|Q3U5V6_MOUSE/5-142 PF00179.21;UQ_con;	1e-85	O	GO:0005524.ATP binding;GO:0000166.nucleotide binding;GO:0016567.protein ubiquitination;GO:0016881.acid-amino acid ligase activity;GO:0004842.ubiquitin-protein ligase activity;GO:0016874.ligase activity;	EC:6.3.2.19	K06689	ko04120. Ubiquitin mediated proteolysis;ko04141. Protein processing in endoplasmic reticulum;
comp18175_c0_seq1	up	0.2	0.71	1.82782	0.502393	1	0.604297	1	1	0.931389	UBE2C. UBC11	ubiquitin-conjugating enzyme E2 C	1210	sp|Q9VTY6|UBE2C_DROME Ubiquitin-conjugating enzyme E2 C OS=Drosophila melanogaster GN=vih PE=1 SV=1	2e-72	gnl|CDD|201062 pfam00179. UQ_con. Ubiquitin-conjugating enzyme. Proteins destined for proteasome-mediated degradation may be ubiquitinated. Ubiquitination follows conjugation of ubiquitin to a conserved cysteine residue of UBC homologues. TSG101 is one of several UBC homologues that lacks this active site cysteine.	5e-57	tr|E9IYR7|E9IYR7_SOLIN Putative uncharacterized protein (Fragment) OS=Solenopsis invicta GN=SINV_08384 PE=3 SV=1	5e-87	gb|EFZ14302.1| hypothetical protein SINV_08384 [Solenopsis invicta]	5e-87	lcl|E2AQX4_9HYME/35-171 PF00179.21;UQ_con;	2e-75	O	GO:0070936.protein K48-linked ubiquitination;GO:0005524.ATP binding;GO:0016567.protein ubiquitination;GO:0070979.protein K11-linked ubiquitination;GO:0007067.mitosis;GO:0005680.anaphase-promoting complex;GO:0004842.ubiquitin-protein ligase activity;GO:0016874.ligase activity;GO:0010994.free ubiquitin chain polymerization;GO:0006511.ubiquitin-dependent protein catabolic process;GO:0051301.cell div…	EC:6.3.2.19	K06688	ko04120. Ubiquitin mediated proteolysis;
comp508668_c0_seq1	up	0.03	0.25	3.05889	1	1	0.13978	1	1	0.441764	HIP2. UBC1	ubiquitin-conjugating enzyme (huntingtin interacting protein 2)	394	-	-	gnl|CDD|197551 smart00165. UBA. Ubiquitin associated domain. Present in Rad23. SNF1-like kinases. The newly-found UBA in p62 is known to bind ubiquitin.	2e-07	tr|C4WVG8|C4WVG8_ACYPI ACYPI007620 protein OS=Acyrthosiphon pisum GN=ACYPI007620 PE=2 SV=1	4e-29	ref|NP_001155723.1| ubiquitin-conjugating enzyme E2-25kD-like [Acyrthosiphon pisum] dbj|BAH71888.1| ACYPI007620 [Acyrthosiphon pisum]	3e-29	lcl|C4WVG8_ACYPI/161-197 PF00627.26;UBA;	3e-10	-	GO:0016881.acid-amino acid ligase activity;GO:0016874.ligase activity;	EC:6.3.2.19	K04649	ko04120. Ubiquitin mediated proteolysis;
comp500571_c0_seq1	up	0.06	0.26	2.11548	1	1	0.156501	1	1	0.46008	UBE1C. UBA3	ubiquitin-activating enzyme E1 C	348	sp|Q9V6U8|UBA3_DROME NEDD8-activating enzyme E1 catalytic subunit OS=Drosophila melanogaster GN=CG13343 PE=2 SV=1	1e-58	gnl|CDD|30117 cd01488. Uba3_RUB. Ubiquitin activating enzyme (E1) subunit UBA3. UBA3 is part of the heterodimeric activating enzyme (E1). specific for the Rub family of ubiquitin-like proteins (Ubls). E1 enzymes are part of a conjugation cascade to attach Ub or Ubls. covalently to substrate proteins. consisting of activating (E1). conjugating (E2). and/or ligating (E3) enzymes. E1 activates ubiqu…	1e-70	tr|E2B846|E2B846_HARSA NEDD8-activating enzyme E1 catalytic subunit OS=Harpegnathos saltator GN=EAI_03750 PE=4 SV=1	2e-66	gb|EFN88138.1| NEDD8-activating enzyme E1 catalytic subunit [Harpegnathos saltator]	1e-66	lcl|B0X7X9_CULQU/197-244 PF10585.4;UBA_e1_thiolCys;	3e-26	O	GO:0008641.small protein activating enzyme activity;GO:0005634.nucleus;GO:0000278.mitotic cell cycle;GO:0045116.protein neddylation;GO:0005524.ATP binding;GO:0046982.protein heterodimerization activity;GO:0003824.catalytic activity;GO:0005488.binding;GO:0016874.ligase activity;GO:0006464.cellular protein modification process;GO:0000166.nucleotide binding;GO:0007113.endomitotic cell cycle;GO:00168…	EC:6.3.2.19	K10686	ko04120. Ubiquitin mediated proteolysis;
comp188068_c0_seq1	up	0.13	0.49	1.91427	1	1	0.414169	1	1	0.763581	UBE1. UBA1	ubiquitin-activating enzyme E1	2065	sp|Q29504|UBA1_RABIT Ubiquitin-like modifier-activating enzyme 1 OS=Oryctolagus cuniculus GN=UBA1 PE=2 SV=1	0	gnl|CDD|130475 TIGR01408. Ube1. ubiquitin-activating enzyme E1. This model represents the full length. over a thousand amino acids. of a multicopy family of eukaryotic proteins. many of which are designated ubiquitin-activating enzyme E1. Members have two copies of the ThiF family domain (pfam00899). a repeat found in ubiquitin-activating proteins (pfam02134). and other regions.	0	tr|D6W6F2|D6W6F2_TRICA Putative uncharacterized protein OS=Tribolium castaneum GN=TcasGA2_TC011512 PE=3 SV=1	0	gb|EFA11356.1| hypothetical protein TcasGA2_TC011512 [Tribolium castaneum]	0	lcl|D6W6F2_TRICA/1102-1244 PF00899.16;ThiF;	1e-77	O	GO:0008641.small protein activating enzyme activity;GO:0007018.microtubule-based movement;GO:0006464.cellular protein modification process;GO:0005874.microtubule;GO:0005524.ATP binding;GO:0000166.nucleotide binding;GO:0003777.microtubule motor activity;GO:0003824.catalytic activity;GO:0005488.binding;GO:0016874.ligase activity;	EC:6.3.2.19	K03178	ko04120. Ubiquitin mediated proteolysis;ko05012. Parkinson's disease;
comp529482_c0_seq1	up	0.05	0.22	2.1375	1	1	0.109634	1	1	0.407948	UBE1. UBA1	ubiquitin-activating enzyme E1	367	sp|Q5U300|UBA1_RAT Ubiquitin-like modifier-activating enzyme 1 OS=Rattus norvegicus GN=Uba1 PE=1 SV=1	2e-26	gnl|CDD|198053 smart00985. UBA_e1_C. Ubiquitin-activating enzyme e1 C-terminal domain. This presumed domain found at the C terminus of Ubiquitin-activating enzyme e1 proteins is functionally uncharacterised.	5e-39	tr|A3EXZ8|A3EXZ8_MACHI Ubiquitin activating enzyme 1-like protein (Fragment) OS=Maconellicoccus hirsutus PE=2 SV=1	3e-33	gb|ABN12058.1| ubiquitin activating enzyme 1-like protein [Maconellicoccus hirsutus]	3e-33	lcl|E2C890_9HYME/938-1063 PF09358.5;UBA_e1_C;	4e-33	O	GO:0008641.small protein activating enzyme activity;GO:0006464.cellular protein modification process;GO:0005524.ATP binding;GO:0000166.nucleotide binding;GO:0003824.catalytic activity;GO:0005488.binding;GO:0016874.ligase activity;	EC:6.3.2.19	K03178	ko04120. Ubiquitin mediated proteolysis;ko05012. Parkinson's disease;
comp215426_c0_seq1	up	0.04	0.49	3.61471	1	1	0.447867	1	1	0.799205	UBE1. UBA1	ubiquitin-activating enzyme E1	817	sp|A3KMV5|UBA1_BOVIN Ubiquitin-like modifier-activating enzyme 1 OS=Bos taurus GN=UBA1 PE=2 SV=1	4e-115	gnl|CDD|130475 TIGR01408. Ube1. ubiquitin-activating enzyme E1. This model represents the full length. over a thousand amino acids. of a multicopy family of eukaryotic proteins. many of which are designated ubiquitin-activating enzyme E1. Members have two copies of the ThiF family domain (pfam00899). a repeat found in ubiquitin-activating proteins (pfam02134). and other regions.	7e-112	tr|E2B1I8|E2B1I8_CAMFO Ubiquitin-like modifier-activating enzyme 1 OS=Camponotus floridanus GN=EAG_01918 PE=3 SV=1	4e-138	gb|EFN60445.1| Ubiquitin-like modifier-activating enzyme 1 [Camponotus floridanus]	4e-138	lcl|A3EXZ8_MACHI/79-147 PF02134.16;UBACT;	3e-33	O	GO:0008641.small protein activating enzyme activity;GO:0007018.microtubule-based movement;GO:0006464.cellular protein modification process;GO:0005874.microtubule;GO:0005524.ATP binding;GO:0000166.nucleotide binding;GO:0003777.microtubule motor activity;GO:0003824.catalytic activity;GO:0005488.binding;GO:0016874.ligase activity;	EC:6.3.2.19	K03178	ko04120. Ubiquitin mediated proteolysis;ko05012. Parkinson's disease;
comp233355_c0_seq1	up	0.09	0.37	2.03953	1	1	0.286948	1	1	0.618003	OTUB1	ubiquitin thioesterase protein OTUB1	820	sp|Q9VL00|OTUBL_DROME Ubiquitin thioesterase otubain-like OS=Drosophila melanogaster GN=CG4968 PE=2 SV=1	1e-98	gnl|CDD|192509 pfam10275. Peptidase_C65. Peptidase C65 Otubain. This family of proteins conserved from plants to humans is a highly specific ubiquitin iso-peptidase that removes ubiquitin from proteins. The modification of cellular proteins by ubiquitin (Ub) is an important event that underlies protein stability and function in eukaryote being a dynamic and reversible process. Otubain carries sev…	2e-98	tr|E0VRS2|E0VRS2_PEDHC Putative uncharacterized protein OS=Pediculus humanus subsp. corporis GN=Phum_PHUM402320 PE=4 SV=1	2e-111	ref|XP_002428816.1| conserved hypothetical protein [Pediculus humanus corporis] gb|EEB16078.1| conserved hypothetical protein [Pediculus humanus corporis]	2e-111	lcl|E0VRS2_PEDHC/36-267 PF10275.4;Peptidase_C65;	1e-112	S	GO:0019538.protein metabolic process;GO:0008242.omega peptidase activity;	EC:3.4.-.-	K09602	-
comp644908_c0_seq1	up	0.09	0.19	1.078	1	1	0.0884947	1	1	0.385909	OTU1. YOD1	ubiquitin thioesterase OTU1	211	sp|Q29FC9|OTU1_DROPS Ubiquitin thioesterase OTU1 OS=Drosophila pseudoobscura pseudoobscura GN=GA18292 PE=3 SV=1	5e-21	-	-	tr|E2A3U4|E2A3U4_CAMFO Ubiquitin thioesterase OTU1 OS=Camponotus floridanus GN=EAG_14372 PE=4 SV=1	3e-26	gb|EFN71888.1| Ubiquitin thioesterase OTU1 [Camponotus floridanus]	3e-26	lcl|E2A3U4_9HYME/113-225 PF02338.14;OTU;	3e-24	TO	GO:0005575.cellular_component;GO:0071108.protein K48-linked deubiquitination;GO:0006986.response to unfolded protein;GO:0004843.ubiquitin-specific protease activity;GO:0008233.peptidase activity;GO:0006520.cellular amino acid metabolic process;GO:0030433.ER-associated protein catabolic process;GO:0005622.intracellular;GO:0046872.metal ion binding;GO:0008234.cysteine-type peptidase activity;GO:001…	EC:3.1.2.-	K13719	ko04141. Protein processing in endoplasmic reticulum;
comp601039_c0_seq1	up	0.06	0.18	1.58496	1	1	0.0720728	1	1	0.37278	URM1	ubiquitin related modifier 1	338	sp|A9YUB5|URM1_CAPHI Ubiquitin-related modifier 1 homolog OS=Capra hircus GN=URM1 PE=3 SV=1	2e-29	gnl|CDD|149991 pfam09138. Urm1. Urm1 (Ubiquitin related modifier). Urm1 is a ubiquitin related protein that modifies proteins in the yeast ubiquitin-like pathway urmylation. Structural comparisons and phylogenetic analysis of the ubiquitin superfamily has indicated that Urm1 has the most conserved structural and sequence features of the common ancestor of the entire superfamily.	1e-38	tr|G5ASE8|G5ASE8_HETGA Ubiquitin-related modifier 1-like protein OS=Heterocephalus glaber GN=GW7_01918 PE=4 SV=1	3e-28	ref|XP_002723015.1| PREDICTED: ubiquitin related modifier 1 homolog [Oryctolagus cuniculus]	2e-28	lcl|F1RR84_PIG/6-101 PF09138.6;Urm1;	3e-27	O	GO:0002098.tRNA wobble uridine modification;GO:0034227.tRNA thio-modification;GO:0005737.cytoplasm;GO:0008033.tRNA processing;	-	K12161	ko04122. Sulfur relay system;
comp234172_c0_seq1	up	0.14	0.37	1.4021	1	1	0.27941	1	1	0.609056	UFD1	ubiquitin fusion degradation protein 1	713	sp|P70362|UFD1_MOUSE Ubiquitin fusion degradation protein 1 homolog OS=Mus musculus GN=Ufd1l PE=1 SV=2	1e-38	-	-	tr|Q16WZ1|Q16WZ1_AEDAE Ubiquitin fusion degradaton protein OS=Aedes aegypti GN=AAEL009042 PE=4 SV=1	6e-56	ref|XP_001653665.1| ubiquitin fusion degradaton protein [Aedes aegypti] gb|EAT39130.1| ubiquitin fusion degradaton protein [Aedes aegypti]	5e-56	-	-	-	GO:0006511.ubiquitin-dependent protein catabolic process;	-	K14016	ko04141. Protein processing in endoplasmic reticulum;
comp809488_c0_seq1	up	0.05	0.21	2.07039	1	1	0.0989767	1	1	0.396523	UFD1	ubiquitin fusion degradation protein 1	187	sp|Q9ES53|UFD1_RAT Ubiquitin fusion degradation protein 1 homolog OS=Rattus norvegicus GN=Ufd1l PE=1 SV=1	1e-24	gnl|CDD|190546 pfam03152. UFD1. Ubiquitin fusion degradation protein UFD1. Post-translational ubiquitin-protein conjugates are recognised for degradation by the ubiquitin fusion degradation (UFD) pathway. Several proteins involved in this pathway have been identified. This family includes UFD1. a 40kD protein that is essential for vegetative cell viability. The human UFD1 gene is expressed at hig…	5e-34	tr|E2B893|E2B893_HARSA Ubiquitin fusion degradation protein 1-like protein OS=Harpegnathos saltator GN=EAI_03605 PE=4 SV=1	2e-28	gb|EFN88095.1| Ubiquitin fusion degradation protein 1-like protein [Harpegnathos saltator]	2e-28	lcl|E2B893_9HYME/133-308 PF03152.9;UFD1;	2e-30	O	GO:0006511.ubiquitin-dependent protein catabolic process;	-	K14016	ko04141. Protein processing in endoplasmic reticulum;
comp850054_c0_seq1	up	0.03	0.2	2.73697	1	1	0.0830984	1	1	0.381149	UFD1	ubiquitin fusion degradation protein 1	351	sp|Q9VTF9|UFD1_DROME Ubiquitin fusion degradation protein 1 homolog OS=Drosophila melanogaster GN=Ufd1-like PE=2 SV=1	1e-24	gnl|CDD|190546 pfam03152. UFD1. Ubiquitin fusion degradation protein UFD1. Post-translational ubiquitin-protein conjugates are recognised for degradation by the ubiquitin fusion degradation (UFD) pathway. Several proteins involved in this pathway have been identified. This family includes UFD1. a 40kD protein that is essential for vegetative cell viability. The human UFD1 gene is expressed at hig…	6e-27	tr|E0VMM4|E0VMM4_PEDHC Ubiquitin fusion degradaton protein. putative OS=Pediculus humanus subsp. corporis GN=Phum_PHUM315940 PE=4 SV=1	2e-29	ref|XP_002427368.1| ubiquitin fusion degradaton protein. putative [Pediculus humanus corporis] gb|EEB14630.1| ubiquitin fusion degradaton protein. putative [Pediculus humanus corporis]	2e-29	lcl|B7QHL4_IXOSC/14-189 PF03152.9;UFD1;	2e-25	O	GO:0006511.ubiquitin-dependent protein catabolic process;	-	K14016	ko04141. Protein processing in endoplasmic reticulum;
comp251087_c0_seq1	up	0.08	0.33	2.04439	1	1	0.240242	1	1	0.562194	UBE4B. UFD2	ubiquitin conjugation factor E4 B	1031	sp|O95155|UBE4B_HUMAN Ubiquitin conjugation factor E4 B OS=Homo sapiens GN=UBE4B PE=1 SV=1	4e-103	gnl|CDD|192574 pfam10408. Ufd2P_core. Ubiquitin elongating factor core. This is the most conserved part of the core region of Ufd2P ubiquitin elongating factor or E4. running from helix alpha-11 to alpha-38. It consists of 31 helices of variable length connected by loops of variable size forming a compact unit; the helical packing pattern of the compact unit consists of five structural repeats th…	4e-100	tr|E2C5F1|E2C5F1_HARSA Ubiquitin conjugation factor E4 B OS=Harpegnathos saltator GN=EAI_16406 PE=4 SV=1	6e-161	gb|EFN76764.1| Ubiquitin conjugation factor E4 B [Harpegnathos saltator]	5e-161	lcl|E2C5F1_9HYME/389-1008 PF10408.4;Ufd2P_core;	3e-167	O	GO:0034450.ubiquitin-ubiquitin ligase activity;GO:0006511.ubiquitin-dependent protein catabolic process;GO:0000151.ubiquitin ligase complex;GO:0016567.protein ubiquitination;GO:0004842.ubiquitin-protein ligase activity;	EC:6.3.2.19	K10597	ko04120. Ubiquitin mediated proteolysis;ko04141. Protein processing in endoplasmic reticulum;
comp420754_c0_seq1	up	0.04	0.27	2.75489	1	1	0.165856	1	1	0.47086	UBE4B. UFD2	ubiquitin conjugation factor E4 B	530	sp|Q9ES00|UBE4B_MOUSE Ubiquitin conjugation factor E4 B OS=Mus musculus GN=Ube4b PE=1 SV=3	3e-68	gnl|CDD|34716 COG5113. UFD2. Ubiquitin fusion degradation protein 2 [Posttranslational modification. protein turnover. chaperones].	8e-56	tr|E0VKR5|E0VKR5_PEDHC Ubiquitin conjugation factor E4 B. putative OS=Pediculus humanus subsp. corporis GN=Phum_PHUM268840 PE=4 SV=1	2e-82	ref|XP_002426709.1| ubiquitin conjugation factor E4 B. putative [Pediculus humanus corporis] gb|EEB13971.1| ubiquitin conjugation factor E4 B. putative [Pediculus humanus corporis]	2e-82	lcl|D6WWC9_TRICA/417-1037 PF10408.4;Ufd2P_core;	4e-39	O	GO:0034450.ubiquitin-ubiquitin ligase activity;GO:0006511.ubiquitin-dependent protein catabolic process;GO:0000151.ubiquitin ligase complex;GO:0016567.protein ubiquitination;GO:0004842.ubiquitin-protein ligase activity;	EC:6.3.2.19	K10597	ko04120. Ubiquitin mediated proteolysis;ko04141. Protein processing in endoplasmic reticulum;
comp5624_c0_seq1	up	0.17	0.63	1.88982	0.502393	1	0.54317	1	1	0.886125	UCHL5. UCH37	ubiquitin carboxyl-terminal hydrolase L5	1066	sp|Q9WUP7|UCHL5_MOUSE Ubiquitin carboxyl-terminal hydrolase isozyme L5 OS=Mus musculus GN=Uchl5 PE=2 SV=2	2e-110	gnl|CDD|187738 cd09617. Peptidase_C12_UCH37_BAP1. Cysteine peptidase C12 containing ubiquitin carboxyl-terminal hydrolase (UCH) families UCH37 (UCH-L5) and BAP1. This ubiquitin C-terminal hydrolase (UCH) family includes UCH37 (also known as UCH-L5) and BRCA1-associated protein-1 (BAP1). They contain a UCH catalytic domain as well as an additional C-terminal extension which plays a role in protein…	1e-130	tr|E0W0S3|E0W0S3_PEDHC Ubiquitin carboxyl-terminal hydrolase isozyme L5. putative OS=Pediculus humanus subsp. corporis GN=Phum_PHUM562650 PE=4 SV=1	4e-121	ref|XP_002431967.1| ubiquitin carboxyl-terminal hydrolase isozyme L5. putative [Pediculus humanus corporis] gb|EEB19229.1| ubiquitin carboxyl-terminal hydrolase isozyme L5. putative [Pediculus humanus corporis]	4e-121	lcl|E0W0S3_PEDHC/7-212 PF01088.16;Peptidase_C12;	3e-108	O	GO:0016787.hydrolase activity;GO:0006511.ubiquitin-dependent protein catabolic process;GO:0005622.intracellular;GO:0004221.ubiquitin thiolesterase activity;GO:0008242.omega peptidase activity;	EC:3.4.19.12	K05610	-
comp175068_c0_seq1	up	0.08	0.8	3.32193	0.502393	1	0.761909	1	1	0.989754	UCHL3. YUH1	ubiquitin carboxyl-terminal hydrolase L3	529	sp|P35122|UCHL_DROME Ubiquitin carboxyl-terminal hydrolase OS=Drosophila melanogaster GN=Uch PE=2 SV=2	2e-32	gnl|CDD|187737 cd09616. Peptidase_C12_UCH_L1_L3. Cysteine peptidase C12 containing ubiquitin carboxyl-terminal hydrolase (UCH) families L1 and L3. This ubiquitin C-terminal hydrolase (UCH) family includes UCH-L1 and UCH-L3. the two members sharing around 53% sequence identity as well as conserved catalytic residues. Both enzymes hydrolyze carboxyl terminal esters and amides of ubiquitin (Ub). UCH…	7e-58	tr|E0V9V0|E0V9V0_PEDHC Ubiquitin carboxyl-terminal hydrolase. putative OS=Pediculus humanus subsp. corporis GN=Phum_PHUM022230 PE=4 SV=1	3e-45	ref|XP_002422894.1| ubiquitin carboxyl-terminal hydrolase. putative [Pediculus humanus corporis] gb|EEB10156.1| ubiquitin carboxyl-terminal hydrolase. putative [Pediculus humanus corporis]	3e-45	lcl|E0V9V0_PEDHC/2-211 PF01088.16;Peptidase_C12;	3e-45	O	GO:0016787.hydrolase activity;GO:0006511.ubiquitin-dependent protein catabolic process;GO:0005622.intracellular;GO:0004221.ubiquitin thiolesterase activity;	EC:3.4.19.12	K05609	-
comp449397_c0_seq1	up	0.07	0.19	1.44057	1	1	0.0839376	1	1	0.383099	USP9_24	ubiquitin carboxyl-terminal hydrolase 9/24	415	sp|P70398|USP9X_MOUSE Probable ubiquitin carboxyl-terminal hydrolase FAF-X OS=Mus musculus GN=Usp9x PE=1 SV=2	3e-35	-	-	tr|E2A416|E2A416_CAMFO Ubiquitin carboxyl-terminal hydrolase OS=Camponotus floridanus GN=EAG_13694 PE=3 SV=1	6e-49	ref|XP_003424062.1| PREDICTED: probable ubiquitin carboxyl-terminal hydrolase FAF-X-like isoform 2 [Nasonia vitripennis] ref|XP_003424063.1| PREDICTED: probable ubiquitin carboxyl-terminal hydrolase FAF-X-like isoform 3 [Nasonia vitripennis]	8e-50	lcl|D6WKR1_TRICA/1504-1879 PF00443.24;UCH;	1e-30	O	GO:0016787.hydrolase activity;GO:0008234.cysteine-type peptidase activity;GO:0008233.peptidase activity;GO:0006511.ubiquitin-dependent protein catabolic process;GO:0004221.ubiquitin thiolesterase activity;GO:0005488.binding;	EC:3.1.2.15	K11840	-
comp975231_c0_seq1	up	0.05	0.2	2	1	1	0.0886781	1	1	0.385909	USP9_24	ubiquitin carboxyl-terminal hydrolase 9/24	202	sp|P70398|USP9X_MOUSE Probable ubiquitin carboxyl-terminal hydrolase FAF-X OS=Mus musculus GN=Usp9x PE=1 SV=2	9e-23	-	-	tr|E2BJY6|E2BJY6_HARSA Ubiquitin carboxyl-terminal hydrolase OS=Harpegnathos saltator GN=EAI_03377 PE=3 SV=1	3e-22	gb|EFN83995.1| Probable ubiquitin carboxyl-terminal hydrolase FAF-X [Harpegnathos saltator]	2e-22	lcl|E2A416_9HYME/1-1582 PB000299; Pfam-B_299;	5e-23	-	GO:0016787.hydrolase activity;GO:0008234.cysteine-type peptidase activity;GO:0008233.peptidase activity;GO:0006511.ubiquitin-dependent protein catabolic process;GO:0004221.ubiquitin thiolesterase activity;	EC:3.1.2.15	K11840	-
comp490166_c0_seq1	up	0.09	0.23	1.35364	1	1	0.127758	1	1	0.427795	USP8. UBP5	ubiquitin carboxyl-terminal hydrolase 8	218	sp|O75604|UBP2_HUMAN Ubiquitin carboxyl-terminal hydrolase 2 OS=Homo sapiens GN=USP2 PE=1 SV=2	6e-15	gnl|CDD|73080 cd02674. Peptidase_C19R. A subfamily of peptidase C19. Peptidase C19 contains ubiquitinyl hydrolases. They are intracellular peptidases that remove ubiquitin molecules from polyubiquinated peptides by cleavage of isopeptide bonds. They hydrolyze bonds involving the carboxyl group of the C-terminal Gly residue of ubiquitin. The purpose of the de-ubiquitination is thought to be editin…	6e-25	tr|B3SCT1|B3SCT1_TRIAD Putative uncharacterized protein (Fragment) OS=Trichoplax adhaerens GN=TRIADDRAFT_33494 PE=4 SV=1	8e-16	ref|XP_002118064.1| hypothetical protein TRIADDRAFT_33494 [Trichoplax adhaerens] gb|EDV19464.1| hypothetical protein TRIADDRAFT_33494 [Trichoplax adhaerens]	8e-16	lcl|B3SCT1_TRIAD/1-333 PF00443.24;UCH;	2e-15	O	GO:0006511.ubiquitin-dependent protein catabolic process;GO:0004221.ubiquitin thiolesterase activity;	EC:3.1.2.15	K11839	ko04144. Endocytosis;
comp190333_c0_seq1	up	0.17	0.37	1.12199	1	1	0.274749	1	1	0.603855	USP7. UBP15	ubiquitin carboxyl-terminal hydrolase 7	604	sp|Q6U7I1|UBP7_CHICK Ubiquitin carboxyl-terminal hydrolase 7 OS=Gallus gallus GN=USP7 PE=2 SV=1	1e-104	gnl|CDD|34681 COG5077. COG5077. Ubiquitin carboxyl-terminal hydrolase [Posttranslational modification. protein turnover. chaperones].	6e-69	tr|E2BIS3|E2BIS3_HARSA Ubiquitin carboxyl-terminal hydrolase 7 OS=Harpegnathos saltator GN=EAI_04179 PE=4 SV=1	1e-124	gb|EFN84413.1| Ubiquitin carboxyl-terminal hydrolase 7 [Harpegnathos saltator]	1e-124	lcl|E2B1Q7_9HYME/318-470 PF00443.24;UCH;	2e-73	O	GO:0016787.hydrolase activity;GO:0006511.ubiquitin-dependent protein catabolic process;GO:0004221.ubiquitin thiolesterase activity;	EC:3.1.2.15	K11838	ko05168. Herpes simplex infection;ko05169. Epstein-Barr virus infection;
comp248351_c0_seq1	up	0.14	0.43	1.61891	1	1	0.345148	1	1	0.686643	USP7. UBP15	ubiquitin carboxyl-terminal hydrolase 7	718	-	-	gnl|CDD|58103 cd03772. MATH_HAUSP. Herpesvirus-associated ubiquitin-specific protease (HAUSP. also known as USP7) family. N-terminal MATH (TRAF-like) domain; composed of proteins similar to human HAUSP. an enzyme that specifically catalyzes the deubiquitylation of p53 and MDM2. hence playing an important role in the p53-MDM2 pathway. It contains an N-terminal TRAF-like domain and a C-terminal cat…	1e-26	tr|G6D0K3|G6D0K3_DANPL Putative ubiquitin specific protease 7 OS=Danaus plexippus GN=KGM_07386 PE=4 SV=1	6e-26	-	-	lcl|UBP7_RAT/57-198 PF00917.21;MATH;	4e-19	-	-	EC:3.1.2.15	K11838	ko05168. Herpes simplex infection;ko05169. Epstein-Barr virus infection;
comp151055_c0_seq1	up	0.18	0.56	1.63743	0.502393	1	0.468537	1	1	0.819885	USP7. UBP15	ubiquitin carboxyl-terminal hydrolase 7	2759	sp|Q4VSI4|UBP7_RAT Ubiquitin carboxyl-terminal hydrolase 7 OS=Rattus norvegicus GN=Usp7 PE=1 SV=1	0	-	-	tr|E2BIS3|E2BIS3_HARSA Ubiquitin carboxyl-terminal hydrolase 7 OS=Harpegnathos saltator GN=EAI_04179 PE=4 SV=1	0	gb|EFN84413.1| Ubiquitin carboxyl-terminal hydrolase 7 [Harpegnathos saltator]	0	lcl|E9IPM8_SOLIN/678-995 PB001853; Pfam-B_1853;	1e-122	-	GO:0016787.hydrolase activity;GO:0006511.ubiquitin-dependent protein catabolic process;GO:0004221.ubiquitin thiolesterase activity;	EC:3.1.2.15	K11838	ko05168. Herpes simplex infection;ko05169. Epstein-Barr virus infection;
comp49719_c0_seq10	up	0.08	1.87	4.54689	0.252399	1	0.576126	1	1	0.911343	USP7. UBP15	ubiquitin carboxyl-terminal hydrolase 7	2378	sp|Q9FPT1|UBP12_ARATH Ubiquitin carboxyl-terminal hydrolase 12 OS=Arabidopsis thaliana GN=UBP12 PE=1 SV=2	0	gnl|CDD|34681 COG5077. COG5077. Ubiquitin carboxyl-terminal hydrolase [Posttranslational modification. protein turnover. chaperones].	0	tr|D7T3A6|D7T3A6_VITVI Putative uncharacterized protein OS=Vitis vinifera GN=VIT_13s0073g00610 PE=4 SV=1	0	ref|XP_002263912.2| PREDICTED: ubiquitin carboxyl-terminal hydrolase 12-like [Vitis vinifera] emb|CBI24991.3| unnamed protein product [Vitis vinifera]	0	lcl|E4MX39_THEHA/532-1113 PB001853; Pfam-B_1853;	0	O	GO:0016787.hydrolase activity;GO:0008233.peptidase activity;GO:0006511.ubiquitin-dependent protein catabolic process;GO:0004221.ubiquitin thiolesterase activity;GO:0006265.DNA topological change;GO:0003690.double-stranded DNA binding;	EC:3.1.2.15	K11838	ko05168. Herpes simplex infection;ko05169. Epstein-Barr virus infection;
comp49719_c0_seq11	up	0.08	1.95	4.60733	0.252399	1	0.545972	1	1	0.888458	USP7. UBP15	ubiquitin carboxyl-terminal hydrolase 7	1329	sp|Q9FPT1|UBP12_ARATH Ubiquitin carboxyl-terminal hydrolase 12 OS=Arabidopsis thaliana GN=UBP12 PE=1 SV=2	0	gnl|CDD|34681 COG5077. COG5077. Ubiquitin carboxyl-terminal hydrolase [Posttranslational modification. protein turnover. chaperones].	0	tr|D7T3A6|D7T3A6_VITVI Putative uncharacterized protein OS=Vitis vinifera GN=VIT_13s0073g00610 PE=4 SV=1	0	ref|XP_002263912.2| PREDICTED: ubiquitin carboxyl-terminal hydrolase 12-like [Vitis vinifera] emb|CBI24991.3| unnamed protein product [Vitis vinifera]	0	lcl|E4MX39_THEHA/532-1113 PB001853; Pfam-B_1853;	0	O	GO:0016787.hydrolase activity;GO:0008233.peptidase activity;GO:0006511.ubiquitin-dependent protein catabolic process;GO:0004221.ubiquitin thiolesterase activity;GO:0006265.DNA topological change;GO:0003690.double-stranded DNA binding;	EC:3.1.2.15	K11838	ko05168. Herpes simplex infection;ko05169. Epstein-Barr virus infection;
comp240517_c0_seq1	up	0.16	0.36	1.16993	1	1	0.265767	1	1	0.593105	USP5_13. UBP14	ubiquitin carboxyl-terminal hydrolase 5/13	1410	sp|P56399|UBP5_MOUSE Ubiquitin carboxyl-terminal hydrolase 5 OS=Mus musculus GN=Usp5 PE=1 SV=1	1e-156	-	-	tr|E2C8J6|E2C8J6_HARSA Ubiquitin carboxyl-terminal hydrolase OS=Harpegnathos saltator GN=EAI_09728 PE=3 SV=1	0	ref|XP_003395686.1| PREDICTED: ubiquitin carboxyl-terminal hydrolase 5-like isoform 1 [Bombus terrestris]	0	-	-	O	GO:0046872.metal ion binding;GO:0016787.hydrolase activity;GO:0008234.cysteine-type peptidase activity;GO:0008233.peptidase activity;GO:0006511.ubiquitin-dependent protein catabolic process;GO:0008270.zinc ion binding;GO:0004221.ubiquitin thiolesterase activity;GO:0008242.omega peptidase activity;	EC:3.1.2.15	K11836	-
comp273436_c0_seq1	up	0.16	0.36	1.16993	1	1	0.265767	1	1	0.593105	USP5_13. UBP14	ubiquitin carboxyl-terminal hydrolase 5/13	504	sp|Q92995|UBP13_HUMAN Ubiquitin carboxyl-terminal hydrolase 13 OS=Homo sapiens GN=USP13 PE=1 SV=2	1e-36	-	-	tr|B0WEJ5|B0WEJ5_CULQU Ubiquitin carboxyl-terminal hydrolase OS=Culex quinquefasciatus GN=CpipJ_CPIJ005706 PE=3 SV=1	4e-48	ref|XP_001847129.1| ubiquitin carboxyl-terminal hydrolase 5 [Culex quinquefasciatus] gb|EDS45711.1| ubiquitin carboxyl-terminal hydrolase 5 [Culex quinquefasciatus]	3e-48	lcl|B0WEJ5_CULQU/315-812 PF00443.24;UCH;	2e-48	O	GO:0046872.metal ion binding;GO:0016787.hydrolase activity;GO:0008234.cysteine-type peptidase activity;GO:0008233.peptidase activity;GO:0006511.ubiquitin-dependent protein catabolic process;GO:0008270.zinc ion binding;GO:0004221.ubiquitin thiolesterase activity;GO:0008242.omega peptidase activity;	EC:3.1.2.15	K11836	-
comp474265_c0_seq1	up	0.12	0.33	1.45943	1	1	0.237648	1	1	0.559486	USP5_13. UBP14	ubiquitin carboxyl-terminal hydrolase 5/13	245	sp|Q5R407|UBP5_PONAB Ubiquitin carboxyl-terminal hydrolase 5 OS=Pongo abelii GN=UBP5 PE=2 SV=1	5e-16	-	-	tr|G1K073|G1K073_RHOPR Ubiquitin carboxyl-terminal hydrolase 5-like protein (Fragment) OS=Rhodnius prolixus PE=2 SV=1	6e-20	gb|AEL79184.1| ubiquitin carboxyl-terminal hydrolase 5-like protein [Rhodnius prolixus]	5e-20	-	-	O	GO:0046872.metal ion binding;GO:0016787.hydrolase activity;GO:0008234.cysteine-type peptidase activity;GO:0008233.peptidase activity;GO:0006511.ubiquitin-dependent protein catabolic process;GO:0008270.zinc ion binding;GO:0004221.ubiquitin thiolesterase activity;GO:0008242.omega peptidase activity;	EC:3.1.2.15	K11836	-
comp828583_c0_seq1	up	0.04	0.17	2.08746	1	1	0.0573399	1	1	0.363415	USP48	ubiquitin carboxyl-terminal hydrolase 48	243	sp|Q86UV5|UBP48_HUMAN Ubiquitin carboxyl-terminal hydrolase 48 OS=Homo sapiens GN=USP48 PE=1 SV=1	7e-22	gnl|CDD|73074 cd02668. Peptidase_C19L. A subfamily of Peptidase C19. Peptidase C19 contains ubiquitinyl hydrolases. They are intracellular peptidases that remove ubiquitin molecules from polyubiquinated peptides by cleavage of isopeptide bonds. They hydrolyze bonds involving the carboxyl group of the C-terminal Gly residue of ubiquitin. The purpose of the de-ubiquitination is thought to be editin…	2e-25	tr|G1R9L8|G1R9L8_NOMLE Uncharacterized protein OS=Nomascus leucogenys GN=USP48 PE=4 SV=1	1e-20	gb|EDL02612.1| mCG17174. isoform CRA_a [Mus musculus]	2e-21	lcl|E1BF92_BOVIN/86-418 PF00443.24;UCH;	5e-22	O	GO:0006511.ubiquitin-dependent protein catabolic process;GO:0004221.ubiquitin thiolesterase activity;	EC:3.1.2.15	K11858	-
comp44573_c0_seq5	up	0.32	0.69	1.10852	0.502393	1	0.527589	1	1	0.873231	USP4_11_15. UBP12	ubiquitin carboxyl-terminal hydrolase 4/11/15	247	sp|O22207|UBP5_ARATH Ubiquitin carboxyl-terminal hydrolase 5 OS=Arabidopsis thaliana GN=UBP5 PE=1 SV=2	0	-	-	tr|D7U6B4|D7U6B4_VITVI Ubiquitin carboxyl-terminal hydrolase OS=Vitis vinifera GN=VIT_00s0174g00150 PE=3 SV=1	0	ref|XP_003634986.1| PREDICTED: ubiquitin carboxyl-terminal hydrolase 5-like [Vitis vinifera]	0	lcl|D7U6B4_VITVI/323-928 PF00443.24;UCH;	0	-	GO:0016787.hydrolase activity;GO:0008234.cysteine-type peptidase activity;GO:0008233.peptidase activity;GO:0006511.ubiquitin-dependent protein catabolic process;GO:0004221.ubiquitin thiolesterase activity;	EC:3.1.2.15	K11835	-
comp373203_c0_seq1	up	0.05	0.3	2.58496	1	1	0.203879	1	1	0.516603	USP4_11_15. UBP12	ubiquitin carboxyl-terminal hydrolase 4/11/15	369	sp|Q9C585|UBP8_ARATH Ubiquitin carboxyl-terminal hydrolase 8 OS=Arabidopsis thaliana GN=UBP8 PE=1 SV=2	2e-20	-	-	tr|E0VE65|E0VE65_PEDHC Predicted protein OS=Pediculus humanus subsp. corporis GN=Phum_PHUM128640 PE=4 SV=1	1e-46	ref|XP_002424409.1| predicted protein [Pediculus humanus corporis] gb|EEB11671.1| predicted protein [Pediculus humanus corporis]	1e-46	lcl|E0VE65_PEDHC/34-775 PF00443.24;UCH;	1e-47	O	GO:0031397.negative regulation of protein ubiquitination;GO:0005634.nucleus;GO:0004843.ubiquitin-specific protease activity;GO:0008233.peptidase activity;GO:0004221.ubiquitin thiolesterase activity;GO:0005737.cytoplasm;GO:0046872.metal ion binding;GO:0008234.cysteine-type peptidase activity;GO:0006511.ubiquitin-dependent protein catabolic process;GO:0016787.hydrolase activity;GO:0031647.regulatio…	EC:3.1.2.15	K11835	-
comp630103_c0_seq1	up	0.05	0.21	2.07039	1	1	0.0989767	1	1	0.396523	USP34	ubiquitin carboxyl-terminal hydrolase 34	377	-	-	-	-	tr|D6WPT8|D6WPT8_TRICA Ubiquitin carboxyl-terminal hydrolase OS=Tribolium castaneum GN=TcasGA2_TC009817 PE=3 SV=1	5e-30	gb|EFA06872.1| hypothetical protein TcasGA2_TC009817 [Tribolium castaneum]	5e-30	lcl|B0WS35_CULQU/951-1969 PB000299; Pfam-B_299;	5e-20	-	GO:0016787.hydrolase activity;GO:0008234.cysteine-type peptidase activity;GO:0008233.peptidase activity;GO:0006511.ubiquitin-dependent protein catabolic process;GO:0004221.ubiquitin thiolesterase activity;GO:0005488.binding;	EC:3.1.2.15	K11853	-
comp450596_c0_seq1	up	0.11	0.23	1.06413	1	1	0.130535	1	1	0.431293	USP31	ubiquitin carboxyl-terminal hydrolase 31	178	sp|Q70CQ4|UBP31_HUMAN Ubiquitin carboxyl-terminal hydrolase 31 OS=Homo sapiens GN=USP31 PE=1 SV=2	6e-13	gnl|CDD|35119 COG5560. UBP12. Ubiquitin C-terminal hydrolase [Posttranslational modification. protein turnover. chaperones].	3e-12	tr|E2BTG7|E2BTG7_HARSA Ubiquitin carboxyl-terminal hydrolase 31 OS=Harpegnathos saltator GN=EAI_12838 PE=4 SV=1	8e-29	gb|EFN80995.1| Ubiquitin carboxyl-terminal hydrolase 31 [Harpegnathos saltator]	8e-29	lcl|E9IAC3_SOLIN/206-356 PF00443.24;UCH;	2e-28	O	GO:0016787.hydrolase activity;GO:0008234.cysteine-type peptidase activity;GO:0008233.peptidase activity;GO:0006511.ubiquitin-dependent protein catabolic process;GO:0004221.ubiquitin thiolesterase activity;	EC:3.1.2.15	K11852	-
comp481118_c0_seq1	up	0.04	0.24	2.58496	1	1	0.129922	1	1	0.430929	USP31	ubiquitin carboxyl-terminal hydrolase 31	508	sp|Q70CQ4|UBP31_HUMAN Ubiquitin carboxyl-terminal hydrolase 31 OS=Homo sapiens GN=USP31 PE=1 SV=2	2e-41	gnl|CDD|73080 cd02674. Peptidase_C19R. A subfamily of peptidase C19. Peptidase C19 contains ubiquitinyl hydrolases. They are intracellular peptidases that remove ubiquitin molecules from polyubiquinated peptides by cleavage of isopeptide bonds. They hydrolyze bonds involving the carboxyl group of the C-terminal Gly residue of ubiquitin. The purpose of the de-ubiquitination is thought to be editin…	3e-43	tr|F4WTZ6|F4WTZ6_ACREC Ubiquitin carboxyl-terminal hydrolase 31 OS=Acromyrmex echinatior GN=G5I_09349 PE=4 SV=1	4e-61	gb|EGI62353.1| Ubiquitin carboxyl-terminal hydrolase 31 [Acromyrmex echinatior]	4e-61	lcl|E2BTG9_9HYME/59-374 PF00443.24;UCH;	2e-59	O	GO:0016787.hydrolase activity;GO:0008234.cysteine-type peptidase activity;GO:0008233.peptidase activity;GO:0006511.ubiquitin-dependent protein catabolic process;GO:0004221.ubiquitin thiolesterase activity;	EC:3.1.2.15	K11852	-
comp500980_c0_seq1	up	0.04	0.33	3.04439	1	1	0.241938	1	1	0.56361	USP16_45	ubiquitin carboxyl-terminal hydrolase 16/45	524	sp|Q8K387|UBP45_MOUSE Ubiquitin carboxyl-terminal hydrolase 45 OS=Mus musculus GN=Usp45 PE=2 SV=1	8e-25	-	-	tr|Q29I81|Q29I81_DROPS Ubiquitin carboxyl-terminal hydrolase OS=Drosophila pseudoobscura pseudoobscura GN=GA18000 PE=3 SV=2	1e-41	ref|XP_001355713.2| GA18000 [Drosophila pseudoobscura pseudoobscura] gb|EAL32772.2| GA18000 [Drosophila pseudoobscura pseudoobscura]	9e-42	lcl|B4GWI9_DROPE/289-597 PF00443.24;UCH;	6e-44	O	GO:0042393.histone binding;GO:0004843.ubiquitin-specific protease activity;GO:0016578.histone deubiquitination;GO:0008233.peptidase activity;GO:0006355.regulation of transcription. DNA-dependent;GO:0045893.positive regulation of transcription. DNA-dependent;GO:0007067.mitosis;GO:0006511.ubiquitin-dependent protein catabolic process;GO:0008234.cysteine-type peptidase activity;GO:0016787.hydrolase …	EC:3.1.2.15	K11844	-
comp8188_c0_seq1	up	0.12	0.33	1.45943	1	1	0.237648	1	1	0.559486	USP14. UBP6	ubiquitin carboxyl-terminal hydrolase 14	521	sp|Q0IIF7|UBP14_BOVIN Ubiquitin carboxyl-terminal hydrolase 14 OS=Bos taurus GN=USP14 PE=2 SV=3	1e-57	gnl|CDD|73063 cd02657. Peptidase_C19A. A subfamily of Peptidase C19. Peptidase C19 contains ubiquitinyl hydrolases. They are intracellular peptidases that remove ubiquitin molecules from polyubiquinated peptides by cleavage of isopeptide bonds. They hydrolyse bonds involving the carboxyl group of the C-terminal Gly residue of ubiquitin. The purpose of the de-ubiquitination is thought to be editin…	6e-32	tr|Q9VKZ8|Q9VKZ8_DROME Ubiquitin carboxyl-terminal hydrolase OS=Drosophila melanogaster GN=CG5384 PE=2 SV=1	1e-65	ref|XP_002078916.1| GD22275 [Drosophila simulans] gb|EDX04501.1| GD22275 [Drosophila simulans]	1e-65	lcl|B3N970_DROER/101-467 PF00443.24;UCH;	2e-64	O	GO:0016020.membrane;GO:0019717.synaptosome;GO:0010951.negative regulation of endopeptidase activity;GO:0000502.proteasome complex;GO:0008233.peptidase activity;GO:0016023.cytoplasmic membrane-bounded vesicle;GO:0005737.cytoplasm;GO:0006511.ubiquitin-dependent protein catabolic process;GO:0008234.cysteine-type peptidase activity;GO:0016787.hydrolase activity;GO:0070628.proteasome binding;GO:005092…	EC:3.1.2.15	K11843	-
comp242086_c0_seq1	up	0.01	0.46	5.52356	1	1	0.420504	1	1	0.770234	USP14. UBP6	ubiquitin carboxyl-terminal hydrolase 14	886	sp|P60051|UBP14_PANTR Ubiquitin carboxyl-terminal hydrolase 14 OS=Pan troglodytes GN=USP14 PE=3 SV=2	2e-99	-	-	tr|D6WPP3|D6WPP3_TRICA Ubiquitin carboxyl-terminal hydrolase OS=Tribolium castaneum GN=TcasGA2_TC009042 PE=3 SV=1	2e-117	ref|XP_969056.1| PREDICTED: similar to ubiquitin specific peptidase 14 [Tribolium castaneum] gb|EFA06193.1| hypothetical protein TcasGA2_TC009042 [Tribolium castaneum]	2e-117	lcl|D6WPP3_TRICA/103-473 PF00443.24;UCH;	4e-64	O	GO:0016020.membrane;GO:0019717.synaptosome;GO:0010951.negative regulation of endopeptidase activity;GO:0000502.proteasome complex;GO:0008233.peptidase activity;GO:0016023.cytoplasmic membrane-bounded vesicle;GO:0005737.cytoplasm;GO:0006511.ubiquitin-dependent protein catabolic process;GO:0008234.cysteine-type peptidase activity;GO:0016787.hydrolase activity;GO:0070628.proteasome binding;GO:005092…	EC:3.1.2.15	K11843	-
comp381830_c0_seq1	up	0.06	0.4	2.73697	1	1	0.328879	1	1	0.667949	USP10. UBP3	ubiquitin carboxyl-terminal hydrolase 10	355	sp|A5PJS6|UBP10_BOVIN Ubiquitin carboxyl-terminal hydrolase 10 OS=Bos taurus GN=USP10 PE=2 SV=1	9e-12	-	-	tr|E0VP16|E0VP16_PEDHC Putative uncharacterized protein OS=Pediculus humanus subsp. corporis GN=Phum_PHUM349830 PE=4 SV=1	8e-16	ref|XP_002427860.1| conserved hypothetical protein [Pediculus humanus corporis] gb|EEB15122.1| conserved hypothetical protein [Pediculus humanus corporis]	7e-16	lcl|E0VP16_PEDHC/623-999 PF00443.24;UCH;	4e-17	-	GO:0016787.hydrolase activity;GO:0008233.peptidase activity;GO:0006511.ubiquitin-dependent protein catabolic process;GO:0004221.ubiquitin thiolesterase activity;	EC:3.1.2.15	K11841	-
comp41329_c0_seq2	up	4.26	14.39	1.75614	0.0162417	0.996001	0.0363075	1	1	0.363162	UBC	ubiquitin C	251	sp|P62972|UBIQP_XENLA Polyubiquitin (Fragment) OS=Xenopus laevis PE=1 SV=2	1e-73	gnl|CDD|176398 cd01803. Ubiquitin. Ubiquitin. Ubiquitin (includes Ubq/RPL40e and Ubq/RPS27a fusions as well as homopolymeric multiubiquitin protein chains).	4e-55	tr|Q45UA3|Q45UA3_CAERE Ubiquitin protein 1 (Fragment) OS=Caenorhabditis remanei GN=ubq-1 PE=2 SV=1	1e-73	gb|AAZ42330.1| ubiquitin protein 1 [Caenorhabditis remanei]	1e-73	lcl|E3MNG9_CAERE/35-103 PF00240.18;ubiquitin;	1e-37	JORD	GO:0005634.nucleus;GO:0005515.protein binding;GO:0005737.cytoplasm;	-	K08770	ko03320. PPAR signaling pathway;
comp41329_c0_seq1	up	4.92	17.02	1.7905	0.00897527	0.997673	0.0189076	1	1	0.363162	UBC	ubiquitin C	349	sp|P62972|UBIQP_XENLA Polyubiquitin (Fragment) OS=Xenopus laevis PE=1 SV=2	1e-73	gnl|CDD|176398 cd01803. Ubiquitin. Ubiquitin. Ubiquitin (includes Ubq/RPL40e and Ubq/RPS27a fusions as well as homopolymeric multiubiquitin protein chains).	4e-55	tr|Q45UA3|Q45UA3_CAERE Ubiquitin protein 1 (Fragment) OS=Caenorhabditis remanei GN=ubq-1 PE=2 SV=1	1e-73	gb|AAZ42330.1| ubiquitin protein 1 [Caenorhabditis remanei]	1e-73	lcl|E3MNG9_CAERE/35-103 PF00240.18;ubiquitin;	1e-37	JORD	GO:0005634.nucleus;GO:0005515.protein binding;GO:0005737.cytoplasm;	-	K08770	ko03320. PPAR signaling pathway;
comp41329_c0_seq3	up	4.87	17.72	1.86338	0.00566705	0.998601	0.0134934	1	1	0.363162	UBC	ubiquitin C	248	sp|P62972|UBIQP_XENLA Polyubiquitin (Fragment) OS=Xenopus laevis PE=1 SV=2	1e-73	gnl|CDD|176398 cd01803. Ubiquitin. Ubiquitin. Ubiquitin (includes Ubq/RPL40e and Ubq/RPS27a fusions as well as homopolymeric multiubiquitin protein chains).	4e-55	tr|Q45UA3|Q45UA3_CAERE Ubiquitin protein 1 (Fragment) OS=Caenorhabditis remanei GN=ubq-1 PE=2 SV=1	1e-73	gb|AAZ42330.1| ubiquitin protein 1 [Caenorhabditis remanei]	1e-73	lcl|E3MNG9_CAERE/35-103 PF00240.18;ubiquitin;	1e-37	JORD	GO:0005634.nucleus;GO:0005515.protein binding;GO:0005737.cytoplasm;	-	K08770	ko03320. PPAR signaling pathway;
comp487764_c0_seq1	up	0.14	0.66	2.23704	0.502393	1	0.588547	1	1	0.920115	UBC	ubiquitin C	213	sp|P0CG83|UBIQP_HORVU Polyubiquitin (Fragment) OS=Hordeum vulgare PE=2 SV=1	5e-37	gnl|CDD|176398 cd01803. Ubiquitin. Ubiquitin. Ubiquitin (includes Ubq/RPL40e and Ubq/RPS27a fusions as well as homopolymeric multiubiquitin protein chains).	6e-27	tr|D7NHX5|D7NHX5_9EUKA Polyubiquitin (Fragment) OS=Cercozoa sp. CC005-Boundary Bay GN=UBQ PE=4 SV=1	1e-41	gb|ADD59803.1| polyubiquitin [Cercozoa sp. CC005-Boundary Bay]	1e-41	lcl|E1ZCE0_9CHLO/705-748 PF00240.18;ubiquitin;	1e-18	JORD	GO:0005634.nucleus;GO:0005515.protein binding;GO:0005737.cytoplasm;	-	K08770	ko03320. PPAR signaling pathway;
comp192403_c0_seq1	up	0.12	0.56	2.22239	0.502393	1	0.494572	1	1	0.844689	COQ7	ubiquinone biosynthesis monooxygenase Coq7	984	sp|Q99807|COQ7_HUMAN Ubiquinone biosynthesis protein COQ7 homolog OS=Homo sapiens GN=COQ7 PE=1 SV=3	6e-59	gnl|CDD|202577 pfam03232. COQ7. Ubiquinone biosynthesis protein COQ7. Members of this family contain two repeats of about 90 amino acids. that contains two conserved motifs. One of these DXEXXH may be part of an enzyme active site.	3e-92	tr|B3GC74|B3GC74_GRYFI Ubiquinone biosynthesis protein (Fragment) OS=Gryllus firmus GN=COQ7-1 PE=2 SV=1	4e-78	gb|ACD69513.1| ubiquinone biosynthesis protein [Gryllus firmus]	4e-78	lcl|B3GC70_GRYFI/20-189 PF03232.8;COQ7;	5e-78	R	GO:0046914.transition metal ion binding;GO:0006744.ubiquinone biosynthetic process;GO:0055114.oxidation-reduction process;GO:0016491.oxidoreductase activity;	EC:1.14.13.-	K06134	ko00130. Ubiquinone and other terpenoid-quinone biosynthesis;
comp452486_c0_seq1	up	0.06	0.26	2.11548	1	1	0.156501	1	1	0.46008	COQ6	ubiquinone biosynthesis monooxygenase Coq6	346	sp|Q9VMQ5|COQ6_DROME Putative ubiquinone biosynthesis monooxygenase COQ6 OS=Drosophila melanogaster GN=CG7277 PE=2 SV=1	2e-29	gnl|CDD|162643 TIGR01989. COQ6. ubiquinone biosynthesis monooxygenase COQ6. This model represents the monooxygenase responsible for the 4-hydroxylateion of the phenol ring in the aerobic biosynthesis of ubiquinone.	2e-40	tr|E0W075|E0W075_PEDHC Ubiquinone biosynthesis monooxygenase COQ6. putative OS=Pediculus humanus subsp. corporis GN=Phum_PHUM546620 PE=4 SV=1	2e-29	ref|XP_395883.2| PREDICTED: ubiquinone biosynthesis monooxygenase COQ6-like [Apis mellifera]	2e-30	lcl|E2APB4_9HYME/44-302 PF01494.14;FAD_binding_3;	6e-31	HC	GO:0016709.oxidoreductase activity. acting on paired donors. with incorporation or reduction of molecular oxygen. NADH or NADPH as one donor. and incorporation of one atom of oxygen;GO:0016310.phosphorylation;GO:0005524.ATP binding;GO:0008152.metabolic process;GO:0016301.kinase activity;GO:0006468.protein phosphorylation;GO:0050660.flavin adenine dinucleotide binding;GO:0006744.ubiquinone biosynt…	EC:1.14.13.-	K06126	ko00130. Ubiquinone and other terpenoid-quinone biosynthesis;
comp331892_c0_seq1	up	0.06	0.24	2	1	1	0.13368	1	1	0.43474	COQ5	ubiquinone biosynthesis methyltransferase	164	sp|Q9VYF8|COQ5_DROME 2-methoxy-6-polyprenyl-1.4-benzoquinol methylase. mitochondrial OS=Drosophila melanogaster GN=coq5 PE=1 SV=1	6e-14	gnl|CDD|178932 PRK00216. ubiE. ubiquinone/menaquinone biosynthesis methyltransferase; Reviewed.	1e-11	tr|G3KIY4|G3KIY4_DROAE Putative uncharacterized protein GJ16746 (Fragment) OS=Drosophila americana GN=GJ16746 PE=4 SV=1	5e-14	gb|AEN19463.1| hypothetical protein [Drosophila americana]	5e-14	lcl|B4N2H1_DROWI/59-305 PF01209.13;Ubie_methyltran;	1e-14	H	GO:0009234.menaquinone biosynthetic process;GO:0008168.methyltransferase activity;GO:0006744.ubiquinone biosynthetic process;GO:0016740.transferase activity;GO:0032259.methylation;	EC:2.1.1.201	K06127	ko00130. Ubiquinone and other terpenoid-quinone biosynthesis;
comp83352_c0_seq1	up	0.39	1.32	1.75899	0.502393	1	0.952323	1	1	0.996037	QCR8. UQCRQ	ubiquinol-cytochrome c reductase subunit 8	538	sp|Q9CQ69|QCR8_MOUSE Cytochrome b-c1 complex subunit 8 OS=Mus musculus GN=Uqcrq PE=1 SV=3	2e-17	gnl|CDD|202478 pfam02939. UcrQ. UcrQ family. The ubiquinol-cytochrome C reductase complex (cytochrome bc1 complex) is a respiratory multienzyme complex. This family represents the 9.5 kDa subunit of the complex.	3e-21	tr|G1NA83|G1NA83_MELGA Uncharacterized protein OS=Meleagris gallopavo GN=UQCRQ PE=4 SV=1	3e-18	ref|XP_003210533.1| PREDICTED: cytochrome b-c1 complex subunit 8-like [Meleagris gallopavo]	2e-18	lcl|E2BC30_9HYME/2-81 PF02939.11;UcrQ;	1e-18	C	GO:0016020.membrane;GO:0006810.transport;GO:0021680.cerebellar Purkinje cell layer development;GO:0030901.midbrain development;GO:0021860.pyramidal neuron development;GO:0021766.hippocampus development;GO:0021539.subthalamus development;GO:0008121.ubiquinol-cytochrome-c reductase activity;GO:0021854.hypothalamus development;GO:0022900.electron transport chain;GO:0021794.thalamus development;GO:00…	-	K00418	ko00190. Oxidative phosphorylation;ko04260. Cardiac muscle contraction;ko05010. Alzheimer's disease;ko05012. Parkinson's disease;ko05016. Huntington's disease;
comp62581_c0_seq1	up	0.67	2.94	2.13358	0.316099	0.936295	0.509682	1	1	0.858064	QCR7. UQCRB	ubiquinol-cytochrome c reductase subunit 7	888	sp|P00129|QCR7_BOVIN Cytochrome b-c1 complex subunit 7 OS=Bos taurus GN=UQCRB PE=1 SV=3	3e-20	gnl|CDD|202184 pfam02271. UCR_14kD. Ubiquinol-cytochrome C reductase complex 14kD subunit. The ubiquinol-cytochrome C reductase complex (cytochrome bc1 complex) is a respiratory multienzyme complex. This Pfam family represents the 14kD (or VI) subunit of the complex which is not directly involved in electron transfer. but has a role in assembly of the complex.	2e-24	tr|Q19P02|Q19P02_BOMMO Ubiquinol-cytochrome C reductase complex 14kD subunit OS=Bombyx mori GN=uccr PE=4 SV=1	5e-24	ref|NP_001038957.1| ubiquinol-cytochrome C reductase complex 14kD subunit [Bombyx mori] gb|ABF71568.1| ubiquinol-cytochrome C reductase complex 14kD subunit [Bombyx mori]	5e-24	lcl|Q19P02_BOMMO/10-112 PF02271.11;UCR_14kD;	2e-21	C	GO:0016020.membrane;GO:0006810.transport;GO:0008121.ubiquinol-cytochrome-c reductase activity;GO:0022900.electron transport chain;GO:0005743.mitochondrial inner membrane;GO:0005739.mitochondrion;GO:0070469.respiratory chain;GO:0006122.mitochondrial electron transport. ubiquinol to cytochrome c;	-	K00417	ko00190. Oxidative phosphorylation;ko04260. Cardiac muscle contraction;ko05010. Alzheimer's disease;ko05012. Parkinson's disease;ko05016. Huntington's disease;
comp15623_c0_seq1	up	0.16	1.83	3.5157	0.252399	1	0.639639	1	1	0.953217	QCR6. UQCRH	ubiquinol-cytochrome c reductase subunit 6	549	sp|Q8SPH5|QCR6_MACFA Cytochrome b-c1 complex subunit 6. mitochondrial OS=Macaca fascicularis GN=UQCRH PE=3 SV=1	1e-15	gnl|CDD|190277 pfam02320. UCR_hinge. Ubiquinol-cytochrome C reductase hinge protein. The ubiquinol-cytochrome C reductase complex (cytochrome bc1 complex) is a respiratory multienzyme complex. This Pfam family represents the 'hinge' protein of the complex which is thought to mediate formation of the cytochrome c1 and cytochrome c complex.	4e-24	tr|D2A452|D2A452_TRICA Putative uncharacterized protein GLEAN_14895 OS=Tribolium castaneum GN=GLEAN_14895 PE=4 SV=1	2e-24	ref|XP_969197.1| PREDICTED: similar to AGAP002245-PA [Tribolium castaneum] gb|EFA05661.1| hypothetical protein TcasGA2_TC014895 [Tribolium castaneum]	2e-24	lcl|D2A452_TRICA/24-88 PF02320.11;UCR_hinge;	1e-19	C	GO:0016020.membrane;GO:0006810.transport;GO:0008121.ubiquinol-cytochrome-c reductase activity;GO:0022900.electron transport chain;GO:0005743.mitochondrial inner membrane;GO:0005739.mitochondrion;GO:0070469.respiratory chain;GO:0006122.mitochondrial electron transport. ubiquinol to cytochrome c;	-	K00416	ko00190. Oxidative phosphorylation;ko04260. Cardiac muscle contraction;ko05010. Alzheimer's disease;ko05012. Parkinson's disease;ko05016. Huntington's disease;
comp74333_c0_seq1	up	0.4	2.72	2.76553	0.126804	1	0.459995	1	1	0.811525	UQCRFS1. RIP1. petA	ubiquinol-cytochrome c reductase iron-sulfur subunit	1050	sp|Q9CR68|UCRI_MOUSE Cytochrome b-c1 complex subunit Rieske. mitochondrial OS=Mus musculus GN=Uqcrfs1 PE=1 SV=1	6e-100	gnl|CDD|58540 cd03470. Rieske_cytochrome_bc1. Iron-sulfur protein (ISP) component of the bc(1) complex family. Rieske domain; The Rieske domain is a [2Fe-2S] cluster binding domain involved in electron transfer. The bc(1) complex is a multisubunit enzyme found in many different organisms including uni- and multi-cellular eukaryotes. plants (in their mitochondria) and bacteria. The cytochrome bc(1…	6e-70	tr|Q1W2B9|Q1W2B9_9HEMI Ubiquinol-cytochrome c reductase iron-sulfur subunit OS=Graphocephala atropunctata PE=2 SV=1	4e-108	gb|ABD98746.1| Rieske iron-sulfur protein 1 [Graphocephala atropunctata]	4e-108	lcl|B4GQ57_DROPE/111-222 PF00355.21;Rieske;	4e-60	C	GO:0016020.membrane;GO:0006810.transport;GO:0051537.2 iron. 2 sulfur cluster binding;GO:0016679.oxidoreductase activity. acting on diphenols and related substances as donors;GO:0008121.ubiquinol-cytochrome-c reductase activity;GO:0055114.oxidation-reduction process;GO:0051536.iron-sulfur cluster binding;GO:0022900.electron transport chain;GO:0046872.metal ion binding;GO:0016021.integral to membra…	EC:1.10.2.2	K00411	ko00190. Oxidative phosphorylation;ko00910. Nitrogen metabolism;ko02020. Two-component system;ko04260. Cardiac muscle contraction;ko05010. Alzheimer's disease;ko05012. Parkinson's disease;ko05016. Huntington's disease;
comp78629_c0_seq1	up	0.24	1.73	2.84967	0.252399	1	0.732053	1	1	0.985501	CYC1. CYT1. petC	ubiquinol-cytochrome c reductase cytochrome c1 subunit	1499	sp|Q9D0M3|CY1_MOUSE Cytochrome c1. heme protein. mitochondrial OS=Mus musculus GN=Cyc1 PE=1 SV=1	4e-99	gnl|CDD|190231 pfam02167. Cytochrom_C1. Cytochrome C1 family.	2e-96	tr|D6WGE2|D6WGE2_TRICA Mitochondrial cytochrome c1 OS=Tribolium castaneum GN=Cyc1 PE=4 SV=1	6e-109	gb|EFA01361.1| mitochondrial cytochrome c1 [Tribolium castaneum]	6e-109	lcl|E9CFK9_9EUKA/45-263 PF02167.10;Cytochrom_C1;	3e-89	C	GO:0016020.membrane;GO:0006810.transport;GO:0009055.electron carrier activity;GO:0020037.heme binding;GO:0005506.iron ion binding;GO:0046872.metal ion binding;GO:0022900.electron transport chain;GO:0005743.mitochondrial inner membrane;GO:0016021.integral to membrane;GO:0070469.respiratory chain;GO:0005739.mitochondrion;	-	K00413	ko00190. Oxidative phosphorylation;ko00910. Nitrogen metabolism;ko02020. Two-component system;ko04260. Cardiac muscle contraction;ko05010. Alzheimer's disease;ko05012. Parkinson's disease;ko05016. Huntington's disease;
comp613423_c0_seq1	up	0.08	0.19	1.24793	1	1	0.086288	1	1	0.384849	CYTB. petB	ubiquinol-cytochrome c reductase cytochrome b subunit	266	sp|P29757|CYB_SOLTU Cytochrome b OS=Solanum tuberosum GN=MT-CYB PE=1 SV=4	3e-48	gnl|CDD|177213 MTH00156. CYTB. cytochrome b; Provisional.	1e-45	tr|E5L4R9|E5L4R9_9LILI Cytochrome b (Fragment) OS=Stratiotes aloides GN=cob PE=2 SV=1	2e-49	gb|ADQ28334.1| apocytochrome b [Stratiotes aloides]	2e-49	lcl|E5L4R9_9LILI/1-125 PF13631.1;Cytochrom_B_N_2;	2e-50	C	GO:0016020.membrane;GO:0009055.electron carrier activity;GO:0006810.transport;GO:0020037.heme binding;GO:0005506.iron ion binding;GO:0046872.metal ion binding;GO:0045158.electron transporter. transferring electrons within cytochrome b6/f complex of photosystem II activity;GO:0022900.electron transport chain;GO:0022904.respiratory electron transport chain;GO:0005743.mitochondrial inner membrane;GO…	-	K00412	ko00190. Oxidative phosphorylation;ko00910. Nitrogen metabolism;ko02020. Two-component system;ko04260. Cardiac muscle contraction;ko05010. Alzheimer's disease;ko05012. Parkinson's disease;ko05016. Huntington's disease;
comp14514_c0_seq1	up	0.94	4.58	2.28461	0.111635	0.983921	0.265956	1	1	0.593105	CYTB. petB	ubiquinol-cytochrome c reductase cytochrome b subunit	1072	sp|Q8M0K7|CYB_SAMCR Cytochrome b OS=Samia cynthia ricini GN=MT-CYB PE=3 SV=1	5e-82	gnl|CDD|177213 MTH00156. CYTB. cytochrome b; Provisional.	1e-139	tr|Q674Q3|Q674Q3_BEMTA Cytochrome b OS=Bemisia tabaci GN=cytB PE=3 SV=1	3e-120	ref|YP_086810.1| cytochrome b [Bemisia tabaci] gb|AAU14201.1| cytochrome b [Bemisia tabaci]	3e-120	lcl|Q674Q3_BEMTA/89-254 PF13631.1;Cytochrom_B_N_2;	8e-70	C	GO:0016020.membrane;GO:0009055.electron carrier activity;GO:0006810.transport;GO:0022900.electron transport chain;GO:0046872.metal ion binding;GO:0022904.respiratory electron transport chain;GO:0005743.mitochondrial inner membrane;GO:0016021.integral to membrane;GO:0070469.respiratory chain;GO:0005739.mitochondrion;GO:0016491.oxidoreductase activity;	-	K00412	ko00190. Oxidative phosphorylation;ko00910. Nitrogen metabolism;ko02020. Two-component system;ko04260. Cardiac muscle contraction;ko05010. Alzheimer's disease;ko05012. Parkinson's disease;ko05016. Huntington's disease;
comp90481_c0_seq1	up	0.35	1.82	2.37851	0.252399	1	0.755034	1	1	0.98886	QCR2. UQCRC2	ubiquinol-cytochrome c reductase core subunit 2	1566	sp|P32551|QCR2_RAT Cytochrome b-c1 complex subunit 2. mitochondrial OS=Rattus norvegicus GN=Uqcrc2 PE=1 SV=2	1e-64	-	-	tr|D6WF14|D6WF14_TRICA Putative uncharacterized protein OS=Tribolium castaneum GN=TcasGA2_TC003323 PE=3 SV=1	6e-91	ref|XP_975769.1| PREDICTED: similar to AGAP006099-PA isoform 2 [Tribolium castaneum] gb|EFA00465.1| hypothetical protein TcasGA2_TC003323 [Tribolium castaneum]	5e-91	lcl|D6WF14_TRICA/45-189 PF00675.15;Peptidase_M16;	1e-39	C	GO:0046872.metal ion binding;GO:0006508.proteolysis;GO:0004222.metalloendopeptidase activity;GO:0008270.zinc ion binding;GO:0003824.catalytic activity;	-	K00415	ko00190. Oxidative phosphorylation;ko04260. Cardiac muscle contraction;ko05010. Alzheimer's disease;ko05012. Parkinson's disease;ko05016. Huntington's disease;
comp152922_c0_seq1	up	0.17	0.55	1.6939	0.502393	1	0.462494	1	1	0.814078	UBQLN. DSK2	ubiquilin	847	sp|Q9UHD9|UBQL2_HUMAN Ubiquilin-2 OS=Homo sapiens GN=UBQLN2 PE=1 SV=2	4e-87	gnl|CDD|176403 cd01808. hPLIC_N. Ubiquitin-like domain of hPLIC-1 and hPLIC2. hPLIC-1 and hPLIC-2 (human homologs of the yeast ubiquitin-like Dsk2 protein) are type2 UBL's (ubiquitin-like) proteins that are thought to serve as adaptors that link the ubiquitination machinery to the proteasome. The hPLIC's have an N-terminal UBL domain that binds the S5a subunit of the proteasome and a C-terminal U…	1e-34	tr|G6DHH8|G6DHH8_DANPL Ubiquilin 1.2 OS=Danaus plexippus GN=KGM_10283 PE=4 SV=1	7e-106	gb|EHJ67063.1| ubiquilin 1.2 [Danaus plexippus]	6e-106	lcl|Q5CXT4_CRYPV/86-219 PB376565; Pfam-B_376565;	8e-28	ORD	GO:0005634.nucleus;GO:0000502.proteasome complex;GO:0005737.cytoplasm;GO:0005488.binding;	-	K04523	ko04141. Protein processing in endoplasmic reticulum;
comp115462_c0_seq1	up	0.12	0.94	2.96963	0.502393	1	0.85734	1	1	0.992331	UBQLN. DSK2	ubiquilin	1142	sp|Q9NRR5|UBQL4_HUMAN Ubiquilin-4 OS=Homo sapiens GN=UBQLN4 PE=1 SV=2	6e-45	gnl|CDD|197551 smart00165. UBA. Ubiquitin associated domain. Present in Rad23. SNF1-like kinases. The newly-found UBA in p62 is known to bind ubiquitin.	2e-06	tr|A3EXM7|A3EXM7_MACHI Putative ubiquilin 1.2 (Fragment) OS=Maconellicoccus hirsutus PE=2 SV=1	2e-69	gb|ABN11937.1| putative ubiquilin 1.2 [Maconellicoccus hirsutus]	2e-69	lcl|A3EXM7_MACHI/345-382 PF00627.26;UBA;	8e-14	-	-	-	K04523	ko04141. Protein processing in endoplasmic reticulum;
comp370600_c0_seq1	up	0.1	0.33	1.72247	1	1	0.239039	1	1	0.561239	LSM6	U6 snRNA-associated Sm-like protein LSm6	579	sp|P62313|LSM6_MOUSE U6 snRNA-associated Sm-like protein LSm6 OS=Mus musculus GN=Lsm6 PE=2 SV=1	8e-41	gnl|CDD|99763 cd01726. LSm6. The eukaryotic Sm and Sm-like (LSm) proteins associate with RNA to form the core domain of the ribonucleoprotein particles involved in a variety of RNA processing events including pre-mRNA splicing. telomere replication. and mRNA degradation. Members of this family share a highly conserved Sm fold containing an N-terminal helix followed by a strongly bent five-strande…	9e-44	tr|E0VXX3|E0VXX3_PEDHC Membrane-associated protein. putative OS=Pediculus humanus subsp. corporis GN=Phum_PHUM506340 PE=4 SV=1	2e-44	ref|XP_002430967.1| membrane-associated protein. putative [Pediculus humanus corporis] gb|EEB18229.1| membrane-associated protein. putative [Pediculus humanus corporis]	2e-44	lcl|B4I7G9_DROSE/9-74 PF01423.17;LSM;	9e-36	A	GO:0006397.mRNA processing;GO:0005634.nucleus;GO:0003723.RNA binding;GO:0030529.ribonucleoprotein complex;GO:0008380.RNA splicing;GO:0006364.rRNA processing;GO:0005737.cytoplasm;GO:0008033.tRNA processing;	-	K12625	ko03018. RNA degradation;ko03040. Spliceosome;
comp317206_c0_seq1	up	0.04	0.33	3.04439	1	1	0.241938	1	1	0.56361	LSM4	U6 snRNA-associated Sm-like protein LSm4	458	sp|Q9QXA5|LSM4_MOUSE U6 snRNA-associated Sm-like protein LSm4 OS=Mus musculus GN=Lsm4 PE=2 SV=1	4e-47	gnl|CDD|99760 cd01723. LSm4. The eukaryotic Sm and Sm-like (LSm) proteins associate with RNA to form the core domain of the ribonucleoprotein particles involved in a variety of RNA processing events including pre-mRNA splicing. telomere replication. and mRNA degradation. Members of this family share a highly conserved Sm fold containing an N-terminal helix followed by a strongly bent five-strande…	4e-52	tr|G6D364|G6D364_DANPL Putative uncharacterized protein OS=Danaus plexippus GN=KGM_17625 PE=4 SV=1	4e-46	gb|EHJ72069.1| hypothetical protein KGM_17625 [Danaus plexippus]	4e-46	lcl|A7RTS4_NEMVE/6-72 PF01423.17;LSM;	1e-40	A	GO:0006397.mRNA processing;GO:0005634.nucleus;GO:0003723.RNA binding;GO:0030529.ribonucleoprotein complex;GO:0008380.RNA splicing;	-	K12623	ko03018. RNA degradation;ko03040. Spliceosome;
comp211613_c0_seq1	up	0.15	0.41	1.45066	1	1	0.320973	1	1	0.65846	LSM3	U6 snRNA-associated Sm-like protein LSm3	785	sp|P62311|LSM3_MOUSE U6 snRNA-associated Sm-like protein LSm3 OS=Mus musculus GN=Lsm3 PE=2 SV=2	3e-29	gnl|CDD|99767 cd01730. LSm3. The eukaryotic Sm and Sm-like (LSm) proteins associate with RNA to form the core domain of the ribonucleoprotein particles involved in a variety of RNA processing events including pre-mRNA splicing. telomere replication. and mRNA degradation. Members of this family share a highly conserved Sm fold containing an N-terminal helix followed by a strongly bent five-strande…	8e-34	tr|A7RNM2|A7RNM2_NEMVE Predicted protein OS=Nematostella vectensis GN=v1g199770 PE=4 SV=1	9e-30	ref|XP_001638943.1| predicted protein [Nematostella vectensis] gb|EDO46880.1| predicted protein [Nematostella vectensis]	8e-30	lcl|C4WXA7_ACYPI/23-101 PF01423.17;LSM;	3e-22	A	-	-	K12622	ko03018. RNA degradation;ko03040. Spliceosome;
comp370493_c0_seq1	up	0.08	0.19	1.24793	1	1	0.086288	1	1	0.384849	LSM2	U6 snRNA-associated Sm-like protein LSm2	721	sp|O35900|LSM2_MOUSE U6 snRNA-associated Sm-like protein LSm2 OS=Mus musculus GN=Lsm2 PE=2 SV=1	5e-53	gnl|CDD|99762 cd01725. LSm2. The eukaryotic Sm and Sm-like (LSm) proteins associate with RNA to form the core domain of the ribonucleoprotein particles involved in a variety of RNA processing events including pre-mRNA splicing. telomere replication. and mRNA degradation. Members of this family share a highly conserved Sm fold containing an N-terminal helix followed by a strongly bent five-strande…	6e-56	tr|G3NI70|G3NI70_GASAC Uncharacterized protein OS=Gasterosteus aculeatus GN=LSM2 PE=4 SV=1	6e-52	ref|NP_001188170.1| u6 snRNA-associated sm-like protein lsm2 [Ictalurus punctatus] gb|ADO28982.1| u6 snRNA-associated sm-like protein lsm2 [Ictalurus punctatus]	5e-52	lcl|E0VED3_PEDHC/311-378 PF01423.17;LSM;	1e-36	A	-	-	K12621	ko03018. RNA degradation;ko03040. Spliceosome;
comp5589_c0_seq1	up	0.03	0.5	4.05889	1	1	0.464471	1	1	0.815931	LSM1	U6 snRNA-associated Sm-like protein LSm1	607	sp|O15116|LSM1_HUMAN U6 snRNA-associated Sm-like protein LSm1 OS=Homo sapiens GN=LSM1 PE=1 SV=1	1e-42	gnl|CDD|99765 cd01728. LSm1. The eukaryotic Sm and Sm-like (LSm) proteins associate with RNA to form the core domain of the ribonucleoprotein particles involved in a variety of RNA processing events including pre-mRNA splicing. telomere replication. and mRNA degradation. Members of this family share a highly conserved Sm fold containing an N-terminal helix followed by a strongly bent five-strande…	7e-35	tr|D7EI70|D7EI70_TRICA Putative uncharacterized protein OS=Tribolium castaneum GN=TcasGA2_TC001544 PE=4 SV=1	1e-48	ref|XP_971370.1| PREDICTED: similar to LSM1-like protein [Tribolium castaneum] gb|EFA13273.1| hypothetical protein TcasGA2_TC001544 [Tribolium castaneum]	1e-48	lcl|A7RYM0_NEMVE/8-76 PF01423.17;LSM;	6e-29	A	-	-	K12620	ko03018. RNA degradation;
comp232278_c0_seq1	up	0.02	0.6	4.90689	0.502393	1	0.591146	1	1	0.922084	TXNL4A. DIB1	U5 snRNP protein. DIM1 family	918	sp|P83877|TXN4A_MOUSE Thioredoxin-like protein 4A OS=Mus musculus GN=Txnl4a PE=2 SV=1	2e-99	gnl|CDD|177804 PLN00410. PLN00410. U5 snRNP protein. DIM1 family; Provisional.	2e-105	tr|D3ZSW5|D3ZSW5_RAT Similar to DNA segment. Chr 18. Wayne State University 98. expressed (Predicted). isoform CRA_b OS=Rattus norvegicus GN=RGD1560212_predicted PE=4 SV=1	8e-98	ref|NP_006692.1| thioredoxin-like protein 4A [Homo sapiens] ref|NP_079575.1| thioredoxin-like protein 4A isoform a [Mus musculus] ref|XP_001089626.1| PREDICTED: thioredoxin-like 4A [Macaca mulatta] ref|XP_002757397.1| PREDICTED: thioredoxin-like protein 4A-like [Callithrix jacchus] ref|XP_003280237.1| PREDICTED: thioredoxin-like protein 4A-like [Nomascus leucogenys] ref|XP_003463363.1| PREDICTED:…	7e-98	lcl|C1BY98_ESOLU/4-136 PF02966.11;DIM1;	2e-89	AD	GO:0006397.mRNA processing;GO:0005634.nucleus;GO:0005681.spliceosomal complex;GO:0051301.cell division;GO:0008380.RNA splicing;GO:0007049.cell cycle;GO:0007067.mitosis;	-	K12859	ko03040. Spliceosome;
comp10934_c0_seq1	up	0.09	0.37	2.03953	1	1	0.286948	1	1	0.618003	SNRNP27	U4/U6.U5 tri-snRNP-associated protein 3	647	-	-	-	-	tr|E0VNI4|E0VNI4_PEDHC Putative uncharacterized protein OS=Pediculus humanus subsp. corporis GN=Phum_PHUM335250 PE=4 SV=1	4e-34	ref|XP_001604952.1| PREDICTED: U4/U6.U5 small nuclear ribonucleoprotein 27 kDa protein-like [Nasonia vitripennis]	1e-34	lcl|E0VNI4_PEDHC/41-163 PF08648.7;DUF1777;	3e-35	-	GO:0030529.ribonucleoprotein complex;GO:0003676.nucleic acid binding;	-	K12846	ko03040. Spliceosome;
comp603006_c0_seq1	up	0.09	0.18	1	1	1	0.0794643	1	1	0.376276	USP39. SAD1	U4/U6.U5 tri-snRNP-associated protein 2	221	sp|Q3TIX9|SNUT2_MOUSE U4/U6.U5 tri-snRNP-associated protein 2 OS=Mus musculus GN=Usp39 PE=2 SV=2	2e-10	-	-	tr|E0VSX7|E0VSX7_PEDHC U4/U6.U5 tri-snRNP-associated protein. putative OS=Pediculus humanus subsp. corporis GN=Phum_PHUM424400 PE=4 SV=1	1e-10	ref|XP_002429221.1| U4/U6.U5 tri-snRNP-associated protein. putative [Pediculus humanus corporis] gb|EEB16483.1| U4/U6.U5 tri-snRNP-associated protein. putative [Pediculus humanus corporis]	1e-10	-	-	-	GO:0006397.mRNA processing;GO:0005634.nucleus;GO:0005622.intracellular;GO:0004221.ubiquitin thiolesterase activity;GO:0046872.metal ion binding;GO:0006511.ubiquitin-dependent protein catabolic process;GO:0016787.hydrolase activity;GO:0008270.zinc ion binding;GO:0008380.RNA splicing;	-	K12847	ko03040. Spliceosome;
comp653116_c0_seq1	up	0.09	0.19	1.078	1	1	0.0884947	1	1	0.385909	SART1. HAF. SNU66	U4/U6.U5 tri-snRNP-associated protein 1	213	sp|O43290|SNUT1_HUMAN U4/U6.U5 tri-snRNP-associated protein 1 OS=Homo sapiens GN=SART1 PE=1 SV=1	2e-12	-	-	tr|Q7Q8L9|Q7Q8L9_ANOGA AGAP008549-PA (Fragment) OS=Anopheles gambiae GN=AGAP008549 PE=4 SV=3	1e-23	ref|XP_314659.3| AGAP008549-PA [Anopheles gambiae str. PEST] gb|EAA10303.3| AGAP008549-PA [Anopheles gambiae str. PEST]	1e-23	lcl|B0WPY4_CULQU/4-47 PB096957; Pfam-B_96957;	1e-14	A	-	-	K11984	ko03040. Spliceosome;
comp1060758_c0_seq1	up	0.07	0.17	1.28011	1	1	0.0658442	1	1	0.372153	SART1. HAF. SNU66	U4/U6.U5 tri-snRNP-associated protein 1	291	sp|O43290|SNUT1_HUMAN U4/U6.U5 tri-snRNP-associated protein 1 OS=Homo sapiens GN=SART1 PE=1 SV=1	3e-10	gnl|CDD|202600 pfam03343. SART-1. SART-1 family. SART-1 is a protein involved in cell cycle arrest and pre-mRNA splicing. It has been shown to be a component of U4/U6 x U5 tri-snRNP complex in human. Schizosaccharomyces pombe and Saccharomyces cerevisiae. SART-1 is a known tumour antigen in a range of cancers recognised by T cells.	2e-14	tr|Q16SF6|Q16SF6_AEDAE Hypoxia associated factor OS=Aedes aegypti GN=AAEL010600 PE=4 SV=1	7e-14	ref|XP_003486522.1| PREDICTED: U4/U6.U5 tri-snRNP-associated protein 1-like [Bombus impatiens]	3e-16	lcl|Q16G32_AEDAE/155-807 PF03343.8;SART-1;	1e-14	A	-	-	K11984	ko03040. Spliceosome;
comp648657_c0_seq1	up	0.06	0.18	1.58496	1	1	0.0720728	1	1	0.37278	SNU23	U4/U6.U5 tri-snRNP component SNU23	327	sp|Q9CPW7|ZMAT2_MOUSE Zinc finger matrin-type protein 2 OS=Mus musculus GN=Zmat2 PE=2 SV=1	2e-49	gnl|CDD|197732 smart00451. ZnF_U1. U1-like zinc finger. Family of C2H2-type zinc fingers. present in matrin. U1 small nuclear ribonucleoprotein C and other RNA-binding proteins.	3e-11	tr|G1K0M9|G1K0M9_RHOPR U1-like Zn-finger protein (Fragment) OS=Rhodnius prolixus PE=2 SV=1	4e-59	gb|AEL79340.1| U1-like Zn-finger protein [Rhodnius prolixus]	4e-59	lcl|YO14_CAEEL/191-319 PB022265; Pfam-B_22265;	1e-43	R	GO:0008270.zinc ion binding;GO:0005622.intracellular;GO:0003676.nucleic acid binding;	-	K12848	ko03040. Spliceosome;
comp34844_c0_seq7	up	0.19	0.43	1.17834	1	1	0.332555	1	1	0.671856	SNU13. NHP2L	U4/U6 small nuclear ribonucleoprotein SNU13	257	sp|Q9U3Z7|NH2L1_DROME NHP2-like protein 1 homolog OS=Drosophila melanogaster GN=hoip PE=2 SV=1	3e-54	gnl|CDD|201684 pfam01248. Ribosomal_L7Ae. Ribosomal protein L7Ae/L30e/S12e/Gadd45 family. This family includes: Ribosomal L7A from metazoa. Ribosomal L8-A and L8-B from fungi. 30S ribosomal protein HS6 from archaebacteria. 40S ribosomal protein S12 from eukaryotes. Ribosomal protein L30 from eukaryotes and archaebacteria. Gadd45 and MyD118.	4e-21	tr|Q56FC3|Q56FC3_LYSTE Hoip-prov protein isoform B OS=Lysiphlebus testaceipes GN=hoip-prov PE=2 SV=1	8e-59	gb|AAX62479.1| hoip-prov protein isoform B [Lysiphlebus testaceipes]	8e-59	lcl|E7DYZ1_9NEOP/22-115 PF01248.21;Ribosomal_L7Ae;	1e-42	AJ	GO:0006397.mRNA processing;GO:0005840.ribosome;GO:0005634.nucleus;GO:0003723.RNA binding;GO:0003676.nucleic acid binding;GO:0042254.ribosome biogenesis;GO:0005730.nucleolus;GO:0005681.spliceosomal complex;GO:0030529.ribonucleoprotein complex;GO:0008380.RNA splicing;	-	K12845	ko03008. Ribosome biogenesis in eukaryotes;ko03040. Spliceosome;
comp34844_c0_seq3	up	0.18	0.72	2	0.502393	1	0.624538	1	1	0.943993	SNU13. NHP2L	U4/U6 small nuclear ribonucleoprotein SNU13	540	sp|Q9U3Z7|NH2L1_DROME NHP2-like protein 1 homolog OS=Drosophila melanogaster GN=hoip PE=2 SV=1	3e-54	gnl|CDD|201684 pfam01248. Ribosomal_L7Ae. Ribosomal protein L7Ae/L30e/S12e/Gadd45 family. This family includes: Ribosomal L7A from metazoa. Ribosomal L8-A and L8-B from fungi. 30S ribosomal protein HS6 from archaebacteria. 40S ribosomal protein S12 from eukaryotes. Ribosomal protein L30 from eukaryotes and archaebacteria. Gadd45 and MyD118.	4e-21	tr|Q56FC3|Q56FC3_LYSTE Hoip-prov protein isoform B OS=Lysiphlebus testaceipes GN=hoip-prov PE=2 SV=1	8e-59	gb|AAX62479.1| hoip-prov protein isoform B [Lysiphlebus testaceipes]	8e-59	lcl|E7DYZ1_9NEOP/22-115 PF01248.21;Ribosomal_L7Ae;	1e-42	AJ	GO:0006397.mRNA processing;GO:0005840.ribosome;GO:0005634.nucleus;GO:0003723.RNA binding;GO:0003676.nucleic acid binding;GO:0042254.ribosome biogenesis;GO:0005730.nucleolus;GO:0005681.spliceosomal complex;GO:0030529.ribonucleoprotein complex;GO:0008380.RNA splicing;	-	K12845	ko03008. Ribosome biogenesis in eukaryotes;ko03040. Spliceosome;
comp34844_c0_seq1	up	0.1	0.57	2.51096	0.502393	1	0.514773	1	1	0.862528	SNU13. NHP2L	U4/U6 small nuclear ribonucleoprotein SNU13	1202	sp|Q9U3Z7|NH2L1_DROME NHP2-like protein 1 homolog OS=Drosophila melanogaster GN=hoip PE=2 SV=1	3e-54	gnl|CDD|201684 pfam01248. Ribosomal_L7Ae. Ribosomal protein L7Ae/L30e/S12e/Gadd45 family. This family includes: Ribosomal L7A from metazoa. Ribosomal L8-A and L8-B from fungi. 30S ribosomal protein HS6 from archaebacteria. 40S ribosomal protein S12 from eukaryotes. Ribosomal protein L30 from eukaryotes and archaebacteria. Gadd45 and MyD118.	4e-21	tr|Q56FC3|Q56FC3_LYSTE Hoip-prov protein isoform B OS=Lysiphlebus testaceipes GN=hoip-prov PE=2 SV=1	8e-59	gb|AAX62479.1| hoip-prov protein isoform B [Lysiphlebus testaceipes]	8e-59	lcl|E7DYZ1_9NEOP/22-115 PF01248.21;Ribosomal_L7Ae;	1e-42	AJ	GO:0006397.mRNA processing;GO:0005840.ribosome;GO:0005634.nucleus;GO:0003723.RNA binding;GO:0003676.nucleic acid binding;GO:0042254.ribosome biogenesis;GO:0005730.nucleolus;GO:0005681.spliceosomal complex;GO:0030529.ribonucleoprotein complex;GO:0008380.RNA splicing;	-	K12845	ko03008. Ribosome biogenesis in eukaryotes;ko03040. Spliceosome;
comp34844_c0_seq2	up	0.09	0.55	2.61143	0.502393	1	0.497241	1	1	0.847	SNU13. NHP2L	U4/U6 small nuclear ribonucleoprotein SNU13	545	sp|Q9U3Z7|NH2L1_DROME NHP2-like protein 1 homolog OS=Drosophila melanogaster GN=hoip PE=2 SV=1	3e-54	gnl|CDD|201684 pfam01248. Ribosomal_L7Ae. Ribosomal protein L7Ae/L30e/S12e/Gadd45 family. This family includes: Ribosomal L7A from metazoa. Ribosomal L8-A and L8-B from fungi. 30S ribosomal protein HS6 from archaebacteria. 40S ribosomal protein S12 from eukaryotes. Ribosomal protein L30 from eukaryotes and archaebacteria. Gadd45 and MyD118.	4e-21	tr|Q56FC3|Q56FC3_LYSTE Hoip-prov protein isoform B OS=Lysiphlebus testaceipes GN=hoip-prov PE=2 SV=1	8e-59	gb|AAX62479.1| hoip-prov protein isoform B [Lysiphlebus testaceipes]	8e-59	lcl|E7DYZ1_9NEOP/22-115 PF01248.21;Ribosomal_L7Ae;	1e-42	AJ	GO:0006397.mRNA processing;GO:0005840.ribosome;GO:0005634.nucleus;GO:0003723.RNA binding;GO:0003676.nucleic acid binding;GO:0042254.ribosome biogenesis;GO:0005730.nucleolus;GO:0005681.spliceosomal complex;GO:0030529.ribonucleoprotein complex;GO:0008380.RNA splicing;	-	K12845	ko03008. Ribosome biogenesis in eukaryotes;ko03040. Spliceosome;
comp514182_c0_seq1	up	0.1	0.26	1.37851	1	1	0.16065	1	1	0.465134	PRPF3. PRP3	U4/U6 small nuclear ribonucleoprotein PRP3	193	sp|Q5ZJ85|PRPF3_CHICK U4/U6 small nuclear ribonucleoprotein Prp3 OS=Gallus gallus GN=PRPF3 PE=2 SV=1	1e-08	gnl|CDD|149574 pfam08572. PRP3. pre-mRNA processing factor 3 (PRP3). Pre-mRNA processing factor 3 (PRP3) is a U4/U6-associated splicing factor. The human PRP3 has been implicated in autosomal retinitis pigmentosa.	5e-17	tr|Q8MRG6|Q8MRG6_DROME CG7757. isoform B OS=Drosophila melanogaster GN=CG7757 PE=2 SV=1	7e-18	ref|XP_001950132.1| PREDICTED: u4/U6 small nuclear ribonucleoprotein Prp3-like [Acyrthosiphon pisum]	5e-18	lcl|Q8MRG6_DROME/156-372 PF08572.5;PRP3;	2e-19	A	GO:0006397.mRNA processing;GO:0005634.nucleus;GO:0005681.spliceosomal complex;GO:0016607.nuclear speck;GO:0008380.RNA splicing;	-	K12843	ko03040. Spliceosome;
comp598135_c0_seq1	up	0.06	0.24	2	1	1	0.13368	1	1	0.43474	PRPF3. PRP3	U4/U6 small nuclear ribonucleoprotein PRP3	333	sp|Q5R5F1|PRPF3_PONAB U4/U6 small nuclear ribonucleoprotein Prp3 OS=Pongo abelii GN=PRPF3 PE=2 SV=1	6e-15	-	-	tr|E9I984|E9I984_SOLIN Putative uncharacterized protein (Fragment) OS=Solenopsis invicta GN=SINV_12409 PE=4 SV=1	2e-23	gb|EFZ22877.1| hypothetical protein SINV_12409 [Solenopsis invicta]	2e-23	lcl|Q5BXM6_SCHJA/1-198 PB033460; Pfam-B_33460;	7e-13	-	GO:0006397.mRNA processing;GO:0005634.nucleus;GO:0020037.heme binding;GO:0016607.nuclear speck;GO:0055114.oxidation-reduction process;GO:0003676.nucleic acid binding;GO:0006979.response to oxidative stress;GO:0005681.spliceosomal complex;GO:0030529.ribonucleoprotein complex;GO:0004601.peroxidase activity;GO:0008380.RNA splicing;	-	K12843	ko03040. Spliceosome;
comp48863_c0_seq26	up	1.49	3.09	1.05229	0.316099	0.936295	0.787067	1	1	0.991567	MPP10	U3 small nucleolar RNA-associated protein MPP10	944	-	-	-	-	tr|F6GSM4|F6GSM4_VITVI Putative uncharacterized protein OS=Vitis vinifera GN=VIT_17s0000g08620 PE=4 SV=1	2e-106	emb|CBI15009.3| unnamed protein product [Vitis vinifera]	3e-107	lcl|D7SHP9_VITVI/186-470 PF04006.7;Mpp10;	2e-110	-	GO:0005634.nucleus;GO:0030529.ribonucleoprotein complex;GO:0006364.rRNA processing;GO:0003676.nucleic acid binding;	-	K14559	ko03008. Ribosome biogenesis in eukaryotes;
comp48863_c0_seq30	up	0.9	1.89	1.07039	0.50359	0.873197	0.988844	1	1	0.998892	MPP10	U3 small nucleolar RNA-associated protein MPP10	905	-	-	-	-	tr|F6GSM4|F6GSM4_VITVI Putative uncharacterized protein OS=Vitis vinifera GN=VIT_17s0000g08620 PE=4 SV=1	2e-106	emb|CBI15009.3| unnamed protein product [Vitis vinifera]	3e-107	lcl|D7SHP9_VITVI/186-470 PF04006.7;Mpp10;	2e-110	-	GO:0005634.nucleus;GO:0030529.ribonucleoprotein complex;GO:0006364.rRNA processing;GO:0003676.nucleic acid binding;	-	K14559	ko03008. Ribosome biogenesis in eukaryotes;
comp48863_c0_seq44	up	1.45	3.1	1.09622	0.316099	0.936295	0.768362	1	1	0.990142	MPP10	U3 small nucleolar RNA-associated protein MPP10	482	-	-	-	-	tr|F6GSM4|F6GSM4_VITVI Putative uncharacterized protein OS=Vitis vinifera GN=VIT_17s0000g08620 PE=4 SV=1	2e-106	emb|CBI15009.3| unnamed protein product [Vitis vinifera]	3e-107	lcl|D7SHP9_VITVI/186-470 PF04006.7;Mpp10;	2e-110	-	GO:0005634.nucleus;GO:0030529.ribonucleoprotein complex;GO:0006364.rRNA processing;GO:0003676.nucleic acid binding;	-	K14559	ko03008. Ribosome biogenesis in eukaryotes;
comp48863_c0_seq14	up	1.71	3.67	1.10178	0.348248	0.888365	0.687105	1	1	0.974204	MPP10	U3 small nucleolar RNA-associated protein MPP10	1000	-	-	-	-	tr|F6GSM4|F6GSM4_VITVI Putative uncharacterized protein OS=Vitis vinifera GN=VIT_17s0000g08620 PE=4 SV=1	2e-106	emb|CBI15009.3| unnamed protein product [Vitis vinifera]	3e-107	lcl|D7SHP9_VITVI/186-470 PF04006.7;Mpp10;	2e-110	-	GO:0005634.nucleus;GO:0030529.ribonucleoprotein complex;GO:0006364.rRNA processing;GO:0003676.nucleic acid binding;	-	K14559	ko03008. Ribosome biogenesis in eukaryotes;
comp48863_c0_seq25	up	0.78	1.68	1.10692	0.50359	0.873197	0.943186	1	1	0.995256	MPP10	U3 small nucleolar RNA-associated protein MPP10	945	-	-	-	-	tr|F6GSM4|F6GSM4_VITVI Putative uncharacterized protein OS=Vitis vinifera GN=VIT_17s0000g08620 PE=4 SV=1	2e-106	emb|CBI15009.3| unnamed protein product [Vitis vinifera]	3e-107	lcl|D7SHP9_VITVI/186-470 PF04006.7;Mpp10;	2e-110	-	GO:0005634.nucleus;GO:0030529.ribonucleoprotein complex;GO:0006364.rRNA processing;GO:0003676.nucleic acid binding;	-	K14559	ko03008. Ribosome biogenesis in eukaryotes;
comp48863_c0_seq42	up	1.29	2.84	1.13852	0.316099	0.936295	0.79416	1	1	0.991849	MPP10	U3 small nucleolar RNA-associated protein MPP10	527	-	-	-	-	tr|F6GSM4|F6GSM4_VITVI Putative uncharacterized protein OS=Vitis vinifera GN=VIT_17s0000g08620 PE=4 SV=1	2e-106	emb|CBI15009.3| unnamed protein product [Vitis vinifera]	3e-107	lcl|D7SHP9_VITVI/186-470 PF04006.7;Mpp10;	2e-110	-	GO:0005634.nucleus;GO:0030529.ribonucleoprotein complex;GO:0006364.rRNA processing;GO:0003676.nucleic acid binding;	-	K14559	ko03008. Ribosome biogenesis in eukaryotes;
comp48863_c0_seq28	up	0.9	2.01	1.1592	0.50359	0.873197	0.955088	1	1	0.996386	MPP10	U3 small nucleolar RNA-associated protein MPP10	921	-	-	-	-	tr|F6GSM4|F6GSM4_VITVI Putative uncharacterized protein OS=Vitis vinifera GN=VIT_17s0000g08620 PE=4 SV=1	2e-106	emb|CBI15009.3| unnamed protein product [Vitis vinifera]	3e-107	lcl|D7SHP9_VITVI/186-470 PF04006.7;Mpp10;	2e-110	-	GO:0005634.nucleus;GO:0030529.ribonucleoprotein complex;GO:0006364.rRNA processing;GO:0003676.nucleic acid binding;	-	K14559	ko03008. Ribosome biogenesis in eukaryotes;
comp48863_c0_seq23	up	1.68	3.84	1.19265	0.348248	0.888365	0.62946	1	1	0.947287	MPP10	U3 small nucleolar RNA-associated protein MPP10	960	-	-	-	-	tr|F6GSM4|F6GSM4_VITVI Putative uncharacterized protein OS=Vitis vinifera GN=VIT_17s0000g08620 PE=4 SV=1	2e-106	emb|CBI15009.3| unnamed protein product [Vitis vinifera]	3e-107	lcl|D7SHP9_VITVI/186-470 PF04006.7;Mpp10;	2e-110	-	GO:0005634.nucleus;GO:0030529.ribonucleoprotein complex;GO:0006364.rRNA processing;GO:0003676.nucleic acid binding;	-	K14559	ko03008. Ribosome biogenesis in eukaryotes;
comp48863_c0_seq17	up	1.03	2.37	1.20224	0.50359	0.873197	0.860634	1	1	0.992331	MPP10	U3 small nucleolar RNA-associated protein MPP10	984	-	-	-	-	tr|F6GSM4|F6GSM4_VITVI Putative uncharacterized protein OS=Vitis vinifera GN=VIT_17s0000g08620 PE=4 SV=1	2e-106	emb|CBI15009.3| unnamed protein product [Vitis vinifera]	3e-107	lcl|D7SHP9_VITVI/186-470 PF04006.7;Mpp10;	2e-110	-	GO:0005634.nucleus;GO:0030529.ribonucleoprotein complex;GO:0006364.rRNA processing;GO:0003676.nucleic acid binding;	-	K14559	ko03008. Ribosome biogenesis in eukaryotes;
comp48863_c0_seq22	up	0.78	1.8	1.20645	0.50359	0.873197	0.996199	1	1	0.999505	MPP10	U3 small nucleolar RNA-associated protein MPP10	961	-	-	-	-	tr|F6GSM4|F6GSM4_VITVI Putative uncharacterized protein OS=Vitis vinifera GN=VIT_17s0000g08620 PE=4 SV=1	2e-106	emb|CBI15009.3| unnamed protein product [Vitis vinifera]	3e-107	lcl|D7SHP9_VITVI/186-470 PF04006.7;Mpp10;	2e-110	-	GO:0005634.nucleus;GO:0030529.ribonucleoprotein complex;GO:0006364.rRNA processing;GO:0003676.nucleic acid binding;	-	K14559	ko03008. Ribosome biogenesis in eukaryotes;
comp48863_c0_seq41	up	1.06	2.45	1.20872	0.50359	0.873197	0.842105	1	1	0.992137	MPP10	U3 small nucleolar RNA-associated protein MPP10	566	-	-	-	-	tr|F6GSM4|F6GSM4_VITVI Putative uncharacterized protein OS=Vitis vinifera GN=VIT_17s0000g08620 PE=4 SV=1	2e-106	emb|CBI15009.3| unnamed protein product [Vitis vinifera]	3e-107	lcl|D7SHP9_VITVI/186-470 PF04006.7;Mpp10;	2e-110	-	GO:0005634.nucleus;GO:0030529.ribonucleoprotein complex;GO:0006364.rRNA processing;GO:0003676.nucleic acid binding;	-	K14559	ko03008. Ribosome biogenesis in eukaryotes;
comp48863_c0_seq39	up	0.86	2.03	1.23907	0.50359	0.873197	0.926806	1	1	0.994314	MPP10	U3 small nucleolar RNA-associated protein MPP10	582	-	-	-	-	tr|F6GSM4|F6GSM4_VITVI Putative uncharacterized protein OS=Vitis vinifera GN=VIT_17s0000g08620 PE=4 SV=1	2e-106	emb|CBI15009.3| unnamed protein product [Vitis vinifera]	3e-107	lcl|D7SHP9_VITVI/186-470 PF04006.7;Mpp10;	2e-110	-	GO:0005634.nucleus;GO:0030529.ribonucleoprotein complex;GO:0006364.rRNA processing;GO:0003676.nucleic acid binding;	-	K14559	ko03008. Ribosome biogenesis in eukaryotes;
comp48863_c0_seq12	up	0.91	2.16	1.24709	0.50359	0.873197	0.893167	1	1	0.992847	MPP10	U3 small nucleolar RNA-associated protein MPP10	1024	-	-	-	-	tr|F6GSM4|F6GSM4_VITVI Putative uncharacterized protein OS=Vitis vinifera GN=VIT_17s0000g08620 PE=4 SV=1	2e-106	emb|CBI15009.3| unnamed protein product [Vitis vinifera]	3e-107	lcl|D7SHP9_VITVI/186-470 PF04006.7;Mpp10;	2e-110	-	GO:0005634.nucleus;GO:0030529.ribonucleoprotein complex;GO:0006364.rRNA processing;GO:0003676.nucleic acid binding;	-	K14559	ko03008. Ribosome biogenesis in eukaryotes;
comp48863_c0_seq38	up	1.05	2.62	1.31918	0.316099	0.936295	0.773063	1	1	0.990506	MPP10	U3 small nucleolar RNA-associated protein MPP10	582	-	-	-	-	tr|F6GSM4|F6GSM4_VITVI Putative uncharacterized protein OS=Vitis vinifera GN=VIT_17s0000g08620 PE=4 SV=1	2e-106	emb|CBI15009.3| unnamed protein product [Vitis vinifera]	3e-107	lcl|D7SHP9_VITVI/186-470 PF04006.7;Mpp10;	2e-110	-	GO:0005634.nucleus;GO:0030529.ribonucleoprotein complex;GO:0006364.rRNA processing;GO:0003676.nucleic acid binding;	-	K14559	ko03008. Ribosome biogenesis in eukaryotes;
comp48863_c0_seq45	up	1.36	3.41	1.32617	0.316099	0.936295	0.638132	1	1	0.952324	MPP10	U3 small nucleolar RNA-associated protein MPP10	442	-	-	-	-	tr|F6GSM4|F6GSM4_VITVI Putative uncharacterized protein OS=Vitis vinifera GN=VIT_17s0000g08620 PE=4 SV=1	2e-106	emb|CBI15009.3| unnamed protein product [Vitis vinifera]	3e-107	lcl|D7SHP9_VITVI/186-470 PF04006.7;Mpp10;	2e-110	-	GO:0005634.nucleus;GO:0030529.ribonucleoprotein complex;GO:0006364.rRNA processing;GO:0003676.nucleic acid binding;	-	K14559	ko03008. Ribosome biogenesis in eukaryotes;
comp48863_c0_seq34	up	1.22	3.11	1.35003	0.316099	0.936295	0.676129	1	1	0.969691	MPP10	U3 small nucleolar RNA-associated protein MPP10	645	-	-	-	-	tr|F6GSM4|F6GSM4_VITVI Putative uncharacterized protein OS=Vitis vinifera GN=VIT_17s0000g08620 PE=4 SV=1	2e-106	emb|CBI15009.3| unnamed protein product [Vitis vinifera]	3e-107	lcl|D7SHP9_VITVI/186-470 PF04006.7;Mpp10;	2e-110	-	GO:0005634.nucleus;GO:0030529.ribonucleoprotein complex;GO:0006364.rRNA processing;GO:0003676.nucleic acid binding;	-	K14559	ko03008. Ribosome biogenesis in eukaryotes;
comp48863_c0_seq43	up	1.19	3.09	1.37665	0.316099	0.936295	0.67074	1	1	0.967762	MPP10	U3 small nucleolar RNA-associated protein MPP10	487	-	-	-	-	tr|F6GSM4|F6GSM4_VITVI Putative uncharacterized protein OS=Vitis vinifera GN=VIT_17s0000g08620 PE=4 SV=1	2e-106	emb|CBI15009.3| unnamed protein product [Vitis vinifera]	3e-107	lcl|D7SHP9_VITVI/186-470 PF04006.7;Mpp10;	2e-110	-	GO:0005634.nucleus;GO:0030529.ribonucleoprotein complex;GO:0006364.rRNA processing;GO:0003676.nucleic acid binding;	-	K14559	ko03008. Ribosome biogenesis in eukaryotes;
comp517734_c0_seq1	up	0.04	0.23	2.52356	1	1	0.118441	1	1	0.419037	MPP10	U3 small nucleolar RNA-associated protein MPP10	529	sp|Q810V0|MPP10_MOUSE U3 small nucleolar ribonucleoprotein protein MPP10 OS=Mus musculus GN=Mphosph10 PE=1 SV=2	3e-65	gnl|CDD|112805 pfam04006. Mpp10. Mpp10 protein. This family includes proteins related to Mpp10 (M phase phosphoprotein 10). The U3 small nucleolar ribonucleoprotein (snoRNP) is required for three cleavage events that generate the mature 18S rRNA from the pre-rRNA. In Saccharomyces cerevisiae. depletion of Mpp10. a U3 snoRNP-specific protein. halts 18S rRNA production and impairs cleavage at the t…	1e-83	tr|Q17L25|Q17L25_AEDAE U3 small nucleolar ribonucleoprotein protein mpp10 OS=Aedes aegypti GN=AAEL001506 PE=4 SV=1	3e-69	ref|XP_001950506.1| PREDICTED: hypothetical protein LOC100161301 [Acyrthosiphon pisum]	1e-71	lcl|Q17L25_AEDAE/21-637 PF04006.7;Mpp10;	4e-70	A	GO:0005634.nucleus;GO:0030529.ribonucleoprotein complex;GO:0006364.rRNA processing;GO:0003676.nucleic acid binding;	-	K14559	ko03008. Ribosome biogenesis in eukaryotes;
comp274209_c0_seq1	up	0.03	0.34	3.5025	1	1	0.255422	1	1	0.580076	UTP4. CIRH1A	U3 small nucleolar RNA-associated protein 4	760	-	-	-	-	tr|E0VYY7|E0VYY7_PEDHC Cirhin. putative OS=Pediculus humanus subsp. corporis GN=Phum_PHUM521690 PE=4 SV=1	3e-75	ref|XP_002431331.1| Cirhin. putative [Pediculus humanus corporis] gb|EEB18593.1| Cirhin. putative [Pediculus humanus corporis]	3e-75	-	-	R	-	-	K14548	ko03008. Ribosome biogenesis in eukaryotes;
comp525213_c0_seq1	up	0.08	0.19	1.24793	1	1	0.086288	1	1	0.384849	UTP3. SAS10	U3 small nucleolar RNA-associated protein 3	516	sp|Q9I7W5|SAS10_DROME Something about silencing protein 10 OS=Drosophila melanogaster GN=Sas10 PE=1 SV=2	2e-26	gnl|CDD|204214 pfam09368. Sas10_Utp3_C. Sas10 C-terminal domain. This family contains a C-terminal presumed domain in Sas10 which hash been identified as a regulator of chromatin silencing.	2e-16	tr|G6D974|G6D974_DANPL Putative something about silencing protein 10 OS=Danaus plexippus GN=KGM_10358 PE=4 SV=1	2e-25	gb|EHJ69952.1| putative something about silencing protein 10 [Danaus plexippus]	2e-25	lcl|D2A199_TRICA/340-415 PF09368.5;Sas10_Utp3_C;	4e-12	-	GO:0005634.nucleus;GO:0016458.gene silencing;	-	K14767	-
comp615823_c0_seq1	up	0.07	0.29	2.05063	1	1	0.192613	1	1	0.503631	UTP24. FCF1	U3 small nucleolar RNA-associated protein 24	140	sp|Q5RFQ0|FCF1_PONAB rRNA-processing protein FCF1 homolog OS=Pongo abelii GN=FCF1 PE=2 SV=1	2e-17	gnl|CDD|189034 cd09864. PIN_Fcf1. PIN domain of rRNA-processing protein. Fcf1 (Utp24. YDR339C). and other eukaryotic homologs. Fcf1/Utp24 (FAF1-copurifying factor 1/U three-associated protein 24) is an essential protein involved in pre-rRNA processing and 40S ribosomal subunit assembly. Component of the small subunit (SSU) processome. Fcf1 is an essential nucleolar protein that is required for pr…	3e-31	tr|G6DEP7|G6DEP7_DANPL Putative uncharacterized protein OS=Danaus plexippus GN=KGM_04266 PE=4 SV=1	1e-20	gb|EHJ68030.1| hypothetical protein KGM_04266 [Danaus plexippus]	1e-20	lcl|C4WV25_ACYPI/95-193 PF04900.7;Fcf1;	2e-15	R	GO:0042254.ribosome biogenesis;GO:0005634.nucleus;GO:0005730.nucleolus;GO:0006364.rRNA processing;	-	K14566	ko03008. Ribosome biogenesis in eukaryotes;
comp383578_c0_seq1	up	0.04	0.32	3	1	1	0.229021	1	1	0.54653	UTP24. FCF1	U3 small nucleolar RNA-associated protein 24	248	sp|Q5RFQ0|FCF1_PONAB rRNA-processing protein FCF1 homolog OS=Pongo abelii GN=FCF1 PE=2 SV=1	8e-12	-	-	tr|D2A1K7|D2A1K7_TRICA Putative uncharacterized protein GLEAN_07087 OS=Tribolium castaneum GN=GLEAN_07087 PE=4 SV=1	5e-14	ref|XP_001602628.2| PREDICTED: rRNA-processing protein FCF1 homolog. partial [Nasonia vitripennis]	2e-15	-	-	-	GO:0042254.ribosome biogenesis;GO:0005634.nucleus;GO:0005730.nucleolus;GO:0006364.rRNA processing;	-	K14566	ko03008. Ribosome biogenesis in eukaryotes;
comp368087_c0_seq1	up	0.06	0.36	2.58496	1	1	0.278703	1	1	0.608243	UTP22. NOL6	U3 small nucleolar RNA-associated protein 22	336	sp|Q5M7P5|NOL6_XENTR Nucleolar protein 6 OS=Xenopus tropicalis GN=nol6 PE=2 SV=1	3e-21	-	-	tr|F4X896|F4X896_ACREC Nucleolar protein 6 OS=Acromyrmex echinatior GN=G5I_14640 PE=4 SV=1	9e-25	gb|EGI57170.1| Nucleolar protein 6 [Acromyrmex echinatior]	8e-25	lcl|E9IJG4_SOLIN/200-1162 PF03813.9;Nrap;	1e-24	S	GO:0005634.nucleus;GO:0003723.RNA binding;GO:0005730.nucleolus;GO:0000794.condensed nuclear chromosome;	-	K14544	ko03008. Ribosome biogenesis in eukaryotes;
comp45852_c1_seq19	up	0.1	0.21	1.07039	1	1	0.109339	1	1	0.407948	NOC4. UTP19	U3 small nucleolar RNA-associated protein 19	194	sp|Q6NU91|NOC4B_XENLA Nucleolar complex protein 4 homolog B OS=Xenopus laevis GN=noc4l-b PE=2 SV=1	3e-63	gnl|CDD|202806 pfam03914. CBF. CBF/Mak21 family.	2e-46	tr|B9HPX1|B9HPX1_POPTR Predicted protein (Fragment) OS=Populus trichocarpa GN=POPTRDRAFT_199710 PE=4 SV=1	0	ref|XP_002313577.1| predicted protein [Populus trichocarpa] gb|EEE87532.1| predicted protein [Populus trichocarpa]	0	lcl|B9SYR1_RICCO/376-555 PF03914.12;CBF;	3e-75	J	GO:0016020.membrane;GO:0031965.nuclear membrane;GO:0005634.nucleus;GO:0005730.nucleolus;GO:0016021.integral to membrane;	-	K14771	-
comp870802_c0_seq1	up	0.08	0.2	1.32193	1	1	0.095794	1	1	0.393872	UTP18	U3 small nucleolar RNA-associated protein 18	245	sp|Q5SSI6|UTP18_MOUSE U3 small nucleolar RNA-associated protein 18 homolog OS=Mus musculus GN=Utp18 PE=1 SV=1	5e-20	-	-	tr|E9GXY4|E9GXY4_DAPPU Putative uncharacterized protein OS=Daphnia pulex GN=DAPPUDRAFT_306709 PE=4 SV=1	4e-22	ref|XP_002740511.1| PREDICTED: predicted protein-like [Saccoglossus kowalevskii]	1e-22	lcl|C3ZL20_BRAFL/305-417 PF02239.11;Cytochrom_D1;	5e-16	R	GO:0046872.metal ion binding;GO:0008270.zinc ion binding;GO:0005622.intracellular;	-	K14553	ko03008. Ribosome biogenesis in eukaryotes;
comp408346_c0_seq1	up	0.05	0.24	2.26303	1	1	0.131881	1	1	0.432995	UTP15	U3 small nucleolar RNA-associated protein 15	373	sp|Q5F3D7|UTP15_CHICK U3 small nucleolar RNA-associated protein 15 homolog OS=Gallus gallus GN=UTP15 PE=2 SV=1	2e-34	-	-	tr|E9ID85|E9ID85_SOLIN Putative uncharacterized protein (Fragment) OS=Solenopsis invicta GN=SINV_00608 PE=4 SV=1	9e-51	ref|XP_396382.3| PREDICTED: u3 small nucleolar RNA-associated protein 15 homolog [Apis mellifera]	6e-54	lcl|E9ID85_SOLIN/238-276 PF00400.27;WD40;	3e-13	SAR	GO:0005730.nucleolus;GO:0006364.rRNA processing;	-	K14549	ko03008. Ribosome biogenesis in eukaryotes;
comp575601_c0_seq1	up	0.06	0.17	1.5025	1	1	0.0631555	1	1	0.372153	UTP14	U3 small nucleolar RNA-associated protein 14	353	sp|Q640M1|UT14A_MOUSE U3 small nucleolar RNA-associated protein 14 homolog A OS=Mus musculus GN=Utp14a PE=2 SV=1	1e-17	gnl|CDD|203057 pfam04615. Utp14. Utp14 protein. This protein is found to be part of a large ribonucleoprotein complex containing the U3 snoRNA. Depletion of the Utp proteins impedes production of the 18S rRNA. indicating that they are part of the active pre-rRNA processing complex. This large RNP complex has been termed the small subunit (SSU) processome.	3e-24	tr|E9J4Y1|E9J4Y1_SOLIN Putative uncharacterized protein (Fragment) OS=Solenopsis invicta GN=SINV_01626 PE=4 SV=1	5e-23	gb|EFZ12108.1| hypothetical protein SINV_01626 [Solenopsis invicta]	5e-23	lcl|E9J4Y1_SOLIN/20-732 PF04615.8;Utp14;	1e-23	-	GO:0032040.small-subunit processome;GO:0006364.rRNA processing;	-	K14567	ko03008. Ribosome biogenesis in eukaryotes;
comp581713_c0_seq1	up	0.07	0.21	1.58496	1	1	0.103568	1	1	0.401586	DIP2. UTP12. WDR3	U3 small nucleolar RNA-associated protein 12	283	sp|Q8BHB4|WDR3_MOUSE WD repeat-containing protein 3 OS=Mus musculus GN=Wdr3 PE=2 SV=1	5e-09	gnl|CDD|190828 pfam04003. Utp12. Dip2/Utp12 Family. This domain is found at the C-terminus of proteins containing WD40 repeats. These proteins are part of the U3 ribonucleoprotein the yeast protein is called Utp12 or DIP2.	1e-11	tr|E0V9Q5|E0V9Q5_PEDHC DOM34-interacting protein. putative OS=Pediculus humanus subsp. corporis GN=Phum_PHUM018080 PE=4 SV=1	9e-16	ref|XP_001942955.2| PREDICTED: WD repeat-containing protein 3-like [Acyrthosiphon pisum]	1e-16	lcl|E0V9Q5_PEDHC/792-898 PF04003.7;Utp12;	2e-18	A	GO:0016740.transferase activity;GO:0016905.myosin heavy chain kinase activity;	-	K14556	ko03008. Ribosome biogenesis in eukaryotes;
comp624239_c0_seq1	up	0.05	0.15	1.58496	1	1	0.043944	1	1	0.363162	DIP2. UTP12. WDR3	U3 small nucleolar RNA-associated protein 12	198	sp|Q54S79|WDR3_DICDI WD repeat-containing protein 3 homolog OS=Dictyostelium discoideum GN=wdr3 PE=3 SV=1	2e-07	-	-	tr|G6CRF5|G6CRF5_DANPL Putative uncharacterized protein OS=Danaus plexippus GN=KGM_07913 PE=4 SV=1	8e-15	gb|EHJ76167.1| hypothetical protein KGM_07913 [Danaus plexippus]	8e-15	-	-	A	-	-	K14556	ko03008. Ribosome biogenesis in eukaryotes;
comp868764_c0_seq1	up	0.05	0.16	1.67807	1	1	0.0518527	1	1	0.363162	DIP2. UTP12. WDR3	U3 small nucleolar RNA-associated protein 12	193	sp|Q54S79|WDR3_DICDI WD repeat-containing protein 3 homolog OS=Dictyostelium discoideum GN=wdr3 PE=3 SV=1	1e-21	-	-	tr|F1A5E3|F1A5E3_DICPU Putative uncharacterized protein OS=Dictyostelium purpureum GN=DICPUDRAFT_159968 PE=4 SV=1	4e-20	ref|XP_624815.1| PREDICTED: WD repeat-containing protein 3-like [Apis mellifera]	3e-20	lcl|Q4T064_TETNG/612-649 PF00400.27;WD40;	8e-13	AS	-	-	K14556	ko03008. Ribosome biogenesis in eukaryotes;
comp307195_c0_seq1	up	0.09	0.34	1.91754	1	1	0.251427	1	1	0.575857	UTP11	U3 small nucleolar RNA-associated protein 11	449	sp|Q8R5K5|UTP11_RAT Probable U3 small nucleolar RNA-associated protein 11 OS=Rattus norvegicus GN=Utp11l PE=2 SV=1	1e-19	gnl|CDD|202849 pfam03998. Utp11. Utp11 protein. This protein is found to be part of a large ribonucleoprotein complex containing the U3 snoRNA. Depletion of the Utp proteins impedes production of the 18S rRNA. indicating that they are part of the active pre-rRNA processing complex. This large RNP complex has been termed the small subunit (SSU) processome.	2e-33	tr|C4WYC0|C4WYC0_ACYPI ACYPI006050 protein OS=Acyrthosiphon pisum GN=ACYPI006050 PE=2 SV=1	4e-36	ref|XP_003393839.1| PREDICTED: probable U3 small nucleolar RNA-associated protein 11-like [Bombus terrestris]	1e-36	lcl|C4WYC0_ACYPI/12-251 PF03998.8;Utp11;	7e-37	S	GO:0032040.small-subunit processome;GO:0030529.ribonucleoprotein complex;GO:0006364.rRNA processing;GO:0003676.nucleic acid binding;	-	K14769	-
comp305226_c0_seq1	up	0.04	0.31	2.9542	1	1	0.216172	1	1	0.531027	UTP11	U3 small nucleolar RNA-associated protein 11	228	sp|Q9W3C0|UTP11_DROME Probable U3 small nucleolar RNA-associated protein 11 OS=Drosophila melanogaster GN=CG1789 PE=2 SV=1	2e-15	gnl|CDD|202849 pfam03998. Utp11. Utp11 protein. This protein is found to be part of a large ribonucleoprotein complex containing the U3 snoRNA. Depletion of the Utp proteins impedes production of the 18S rRNA. indicating that they are part of the active pre-rRNA processing complex. This large RNP complex has been termed the small subunit (SSU) processome.	4e-24	tr|G6D0G5|G6D0G5_DANPL UTP11-like U3 small nucleolar ribonucleoprotein OS=Danaus plexippus GN=KGM_06430 PE=4 SV=1	5e-21	gb|EHJ73018.1| UTP11-like U3 small nucleolar ribonucleoprotein [Danaus plexippus]	5e-21	lcl|C4WYC0_ACYPI/12-251 PF03998.8;Utp11;	5e-20	S	GO:0032040.small-subunit processome;GO:0030529.ribonucleoprotein complex;GO:0006364.rRNA processing;GO:0003676.nucleic acid binding;	-	K14769	-
comp593189_c0_seq1	up	0.06	0.16	1.41504	1	1	0.0547225	1	1	0.363415	UTP10. HEATR1	U3 small nucleolar RNA-associated protein 10	320	sp|Q9H583|HEAT1_HUMAN HEAT repeat-containing protein 1 OS=Homo sapiens GN=HEATR1 PE=1 SV=3	2e-10	-	-	tr|E9J386|E9J386_SOLIN Putative uncharacterized protein (Fragment) OS=Solenopsis invicta GN=SINV_80670 PE=4 SV=1	1e-12	gb|EFZ12723.1| hypothetical protein SINV_80670 [Solenopsis invicta]	1e-12	lcl|E0VDE2_PEDHC/1860-1956 PB000939; Pfam-B_939;	1e-13	-	GO:0042254.ribosome biogenesis;GO:0005634.nucleus;GO:0005730.nucleolus;GO:0030529.ribonucleoprotein complex;GO:0006364.rRNA processing;GO:0005488.binding;	-	K14550	ko03008. Ribosome biogenesis in eukaryotes;
comp327797_c0_seq1	up	0.05	0.26	2.37851	1	1	0.155153	1	1	0.459562	UTP10. HEATR1	U3 small nucleolar RNA-associated protein 10	382	sp|Q9H583|HEAT1_HUMAN HEAT repeat-containing protein 1 OS=Homo sapiens GN=HEATR1 PE=1 SV=3	2e-12	-	-	tr|B0W629|B0W629_CULQU Bap28 OS=Culex quinquefasciatus GN=CpipJ_CPIJ002494 PE=4 SV=1	1e-18	ref|XP_001844163.1| bap28 [Culex quinquefasciatus] gb|EDS36177.1| bap28 [Culex quinquefasciatus]	1e-18	lcl|B0W629_CULQU/1136-1338 PB000939; Pfam-B_939;	7e-18	-	GO:0005488.binding;	-	K14550	ko03008. Ribosome biogenesis in eukaryotes;
comp393827_c0_seq1	up	0.07	0.27	1.94753	1	1	0.169195	1	1	0.474678	IMP3	U3 small nucleolar ribonucleoprotein protein IMP3	442	sp|Q3T0M3|IMP3_BOVIN U3 small nucleolar ribonucleoprotein protein IMP3 OS=Bos taurus GN=IMP3 PE=2 SV=1	8e-64	-	-	tr|D6X3L4|D6X3L4_TRICA Putative uncharacterized protein OS=Tribolium castaneum GN=TcasGA2_TC016093 PE=4 SV=1	8e-72	ref|XP_623809.1| PREDICTED: u3 small nucleolar ribonucleoprotein protein IMP3-like [Apis mellifera]	1e-75	lcl|Q6GL45_XENTR/2-107 PF00163.14;Ribosomal_S4;	9e-47	A	GO:0003723.RNA binding;GO:0030529.ribonucleoprotein complex;GO:0005622.intracellular;GO:0019843.rRNA binding;GO:0003676.nucleic acid binding;	-	K14560	ko03008. Ribosome biogenesis in eukaryotes;
comp156930_c0_seq1	up	0.13	0.34	1.38702	1	1	0.247833	1	1	0.571031	SR140	U2-associated protein SR140	382	-	-	-	-	-	-	-	-	-	-	-	-	-	K12842	ko03040. Spliceosome;
comp483484_c0_seq1	up	0.05	0.19	1.926	1	1	0.078776	1	1	0.376276	SR140	U2-associated protein SR140	376	-	-	-	-	tr|D6W693|D6W693_TRICA Putative uncharacterized protein OS=Tribolium castaneum GN=TcasGA2_TC004693 PE=4 SV=1	1e-27	gb|EFA11096.1| hypothetical protein TcasGA2_TC004693 [Tribolium castaneum]	1e-27	-	-	-	GO:0006396.RNA processing;GO:0003723.RNA binding;GO:0000166.nucleotide binding;GO:0003676.nucleic acid binding;	-	K12842	ko03040. Spliceosome;
comp406469_c0_seq1	up	0.12	0.27	1.16993	1	1	0.172538	1	1	0.47923	SNRPA1	U2 small nuclear ribonucleoprotein A'	259	sp|Q9V4Q8|RU2A_DROME Probable U2 small nuclear ribonucleoprotein A' OS=Drosophila melanogaster GN=U2A PE=2 SV=1	2e-12	-	-	tr|E0VMD3|E0VMD3_PEDHC U2 small nuclear ribonucleoprotein A'. putative OS=Pediculus humanus subsp. corporis GN=Phum_PHUM308180 PE=4 SV=1	2e-15	ref|XP_002427277.1| U2 small nuclear ribonucleoprotein A'. putative [Pediculus humanus corporis] gb|EEB14539.1| U2 small nuclear ribonucleoprotein A'. putative [Pediculus humanus corporis]	1e-15	lcl|E0VMD3_PEDHC/64-125 PF13855.1;LRR_8;	3e-06	A	GO:0006397.mRNA processing;GO:0005634.nucleus;GO:0003723.RNA binding;GO:0005681.spliceosomal complex;GO:0030529.ribonucleoprotein complex;GO:0008380.RNA splicing;GO:0003676.nucleic acid binding;	-	K11092	ko03040. Spliceosome;
comp107742_c0_seq1	up	0.24	0.59	1.29768	0.502393	1	0.472858	1	1	0.824067	SNRPC	U1 small nuclear ribonucleoprotein C	1487	sp|E0VI98|RU1C_PEDHC U1 small nuclear ribonucleoprotein C OS=Pediculus humanus subsp. corporis GN=PHUM222080 PE=3 SV=1	3e-42	gnl|CDD|114912 pfam06220. zf-U1. U1 zinc finger. This family consists of several U1 small nuclear ribonucleoprotein C (U1-C) proteins. The U1 small nuclear ribonucleoprotein (U1 snRNP) binds to the pre-mRNA 5' splice site (ss) at early stages of spliceosome assembly. Recruitment of U1 to a class of weak 5' ss is promoted by binding of the protein TIA-1 to uridine-rich sequences immediately downst…	5e-18	tr|F4X6S5|F4X6S5_ACREC U1 small nuclear ribonucleoprotein C OS=Acromyrmex echinatior GN=G5I_14044 PE=4 SV=1	5e-43	ref|NP_001136101.1| small nuclear ribonucleoprotein polypeptide C [Nasonia vitripennis]	1e-43	lcl|E2BIU2_9HYME/1-38 PF06220.7;zf-U1;	5e-19	A	GO:0005685.U1 snRNP;GO:0003723.RNA binding;GO:0005634.nucleus;GO:0030529.ribonucleoprotein complex;GO:0008270.zinc ion binding;GO:0003676.nucleic acid binding;	-	K11095	ko03040. Spliceosome;
comp898_c0_seq1	up	0.2	0.57	1.51096	0.502393	1	0.470196	1	1	0.821562	SNRP70	U1 small nuclear ribonucleoprotein 70kDa	1580	sp|P17133|RU17_DROME U1 small nuclear ribonucleoprotein 70 kDa OS=Drosophila melanogaster GN=snRNP-U1-70K PE=1 SV=2	2e-66	gnl|CDD|197681 smart00360. RRM. RNA recognition motif.	6e-18	tr|E2C6I6|E2C6I6_HARSA U1 small nuclear ribonucleoprotein 70 kDa OS=Harpegnathos saltator GN=EAI_09070 PE=4 SV=1	2e-77	gb|EFN76445.1| U1 small nuclear ribonucleoprotein 70 kDa [Harpegnathos saltator]	2e-77	lcl|D6WH33_TRICA/104-174 PF00076.17;RRM_1;	1e-37	A	GO:0043484.regulation of RNA splicing;GO:0006397.mRNA processing;GO:0005634.nucleus;GO:0003723.RNA binding;GO:0060218.hemopoietic stem cell differentiation;GO:0000398.nuclear mRNA splicing. via spliceosome;GO:0003676.nucleic acid binding;GO:0005681.spliceosomal complex;GO:0000166.nucleotide binding;GO:0030529.ribonucleoprotein complex;	-	K11093	ko03040. Spliceosome;
comp168492_c0_seq1	up	0.13	0.81	2.63941	0.502393	1	0.737852	1	1	0.986578	YARS. tyrS	tyrosyl-tRNA synthetase	534	sp|Q6TGS6|SYYC_DANRE Tyrosine--tRNA ligase. cytoplasmic OS=Danio rerio GN=yars PE=2 SV=2	4e-56	gnl|CDD|178220 PLN02610. PLN02610. probable methionyl-tRNA synthetase.	1e-58	tr|C4WT93|C4WT93_ACYPI ACYPI004940 protein OS=Acyrthosiphon pisum GN=ACYPI004940 PE=2 SV=1	2e-63	dbj|BAH71113.1| ACYPI004940 [Acyrthosiphon pisum]	2e-63	lcl|C4WT93_ACYPI/178-275 PF01588.15;tRNA_bind;	3e-48	J	GO:0005524.ATP binding;GO:0000049.tRNA binding;GO:0006437.tyrosyl-tRNA aminoacylation;GO:0005737.cytoplasm;GO:0016874.ligase activity;GO:0000166.nucleotide binding;GO:0006418.tRNA aminoacylation for protein translation;GO:0004812.aminoacyl-tRNA ligase activity;GO:0004831.tyrosine-tRNA ligase activity;	EC:6.1.1.1	K01866	ko00970. Aminoacyl-tRNA biosynthesis;
comp295377_c0_seq1	up	0.05	0.36	2.848	1	1	0.279841	1	1	0.609579	YARS. tyrS	tyrosyl-tRNA synthetase	1021	sp|Q5ZJ08|SYYC_CHICK Tyrosine--tRNA ligase. cytoplasmic OS=Gallus gallus GN=YARS PE=2 SV=1	9e-163	gnl|CDD|181468 PRK08560. PRK08560. tyrosyl-tRNA synthetase; Validated.	2e-95	tr|Q29EI3|Q29EI3_DROPS GA18259 OS=Drosophila pseudoobscura pseudoobscura GN=GA18259 PE=4 SV=1	9e-168	ref|XP_001945437.1| PREDICTED: tyrosyl-tRNA synthetase. cytoplasmic [Acyrthosiphon pisum]	2e-170	lcl|B7P4M6_IXOSC/39-330 PF00579.20;tRNA-synt_1b;	2e-156	J	GO:0003723.RNA binding;GO:0005524.ATP binding;GO:0000049.tRNA binding;GO:0006437.tyrosyl-tRNA aminoacylation;GO:0005737.cytoplasm;GO:0016874.ligase activity;GO:0000166.nucleotide binding;GO:0006418.tRNA aminoacylation for protein translation;GO:0006412.translation;GO:0004812.aminoacyl-tRNA ligase activity;GO:0004831.tyrosine-tRNA ligase activity;	EC:6.1.1.1	K01866	ko00970. Aminoacyl-tRNA biosynthesis;
comp43991_c0_seq1	up	1.44	2.88	1	0.316099	0.936295	0.840113	1	1	0.992137	TAT	tyrosine aminotransferase	1127	sp|Q9FN30|TAT2_ARATH Probable aminotransferase TAT2 OS=Arabidopsis thaliana GN=At5g53970 PE=2 SV=1	4e-107	gnl|CDD|177749 PLN00145. PLN00145. tyrosine/nicotianamine aminotransferase; Provisional.	3e-150	tr|F1BPV4|F1BPV4_SOLPN Tyrosine aminotransferase 2 OS=Solanum pennellii PE=2 SV=1	3e-125	gb|ADZ24703.1| tyrosine aminotransferase 2 [Solanum pennellii]	2e-125	lcl|F1BPV4_SOLPN/45-411 PF00155.16;Aminotran_1_2;	2e-122	E	GO:0042218.1-aminocyclopropane-1-carboxylate biosynthetic process;GO:0016769.transferase activity. transferring nitrogenous groups;GO:0006520.cellular amino acid metabolic process;GO:0003824.catalytic activity;GO:0033855.nicotianamine aminotransferase activity;GO:0009058.biosynthetic process;GO:0008483.transaminase activity;GO:0016740.transferase activity;GO:0016847.1-aminocyclopropane-1-carboxyl…	EC:2.6.1.5	K00815	ko00130. Ubiquinone and other terpenoid-quinone biosynthesis;ko00270. Cysteine and methionine metabolism;ko00350. Tyrosine metabolism;ko00360. Phenylalanine metabolism;ko00400. Phenylalanine. tyrosine and tryptophan biosynthesis;ko00401. Novobiocin biosynthesis;ko00950. Isoquinoline alkaloid biosynthesis;ko00960. Tropane. piperidine and pyridine alkaloid biosynthesis;
comp312034_c0_seq1	up	0.05	0.39	2.96347	1	1	0.318195	1	1	0.655066	TAT	tyrosine aminotransferase	182	sp|Q8QZR1|ATTY_MOUSE Tyrosine aminotransferase OS=Mus musculus GN=Tat PE=1 SV=1	1e-20	gnl|CDD|188122 TIGR01264. tyr_amTase_E. tyrosine aminotransferase. eukaryotic. This model describes tyrosine aminotransferase as found in animals and Trypanosoma cruzi. It is the first enzyme of a pathway of tyrosine degradation via homogentisate. Several plant enzyme designated as probable tyrosine aminotransferases are very closely related to an experimentally demonstrated nicotianamine aminotr…	2e-32	tr|E9FYX4|E9FYX4_DAPPU Putative uncharacterized protein OS=Daphnia pulex GN=DAPPUDRAFT_306563 PE=3 SV=1	4e-24	gb|EFX87697.1| hypothetical protein DAPPUDRAFT_306563 [Daphnia pulex]	4e-24	lcl|E9FYX4_DAPPU/37-400 PF00155.16;Aminotran_1_2;	6e-25	E	GO:0042218.1-aminocyclopropane-1-carboxylate biosynthetic process;GO:0016769.transferase activity. transferring nitrogenous groups;GO:0009072.aromatic amino acid family metabolic process;GO:0006520.cellular amino acid metabolic process;GO:0003824.catalytic activity;GO:0009058.biosynthetic process;GO:0004838.L-tyrosine:2-oxoglutarate aminotransferase activity;GO:0008483.transaminase activity;GO:00…	EC:2.6.1.5	K00815	ko00130. Ubiquinone and other terpenoid-quinone biosynthesis;ko00270. Cysteine and methionine metabolism;ko00350. Tyrosine metabolism;ko00360. Phenylalanine metabolism;ko00400. Phenylalanine. tyrosine and tryptophan biosynthesis;ko00401. Novobiocin biosynthesis;ko00950. Isoquinoline alkaloid biosynthesis;ko00960. Tropane. piperidine and pyridine alkaloid biosynthesis;
comp36120_c0_seq2	up	2.04	27.61	3.75855	4.9179e-07	1	7.25104e-06	0.00119786	1	0.00623735	TAT	tyrosine aminotransferase	1598	sp|Q9FN30|TAT2_ARATH Probable aminotransferase TAT2 OS=Arabidopsis thaliana GN=At5g53970 PE=2 SV=1	2e-134	gnl|CDD|178262 PLN02656. PLN02656. tyrosine transaminase.	3e-166	tr|F1BPV3|F1BPV3_SOLPN Tyrosine aminotransferase 1 OS=Solanum pennellii PE=2 SV=1	2e-168	gb|ADZ24702.1| tyrosine aminotransferase 1 [Solanum pennellii]	2e-168	lcl|F1BPV3_SOLPN/40-406 PF00155.16;Aminotran_1_2;	3e-155	E	GO:0042218.1-aminocyclopropane-1-carboxylate biosynthetic process;GO:0016769.transferase activity. transferring nitrogenous groups;GO:0006520.cellular amino acid metabolic process;GO:0003824.catalytic activity;GO:0033855.nicotianamine aminotransferase activity;GO:0009058.biosynthetic process;GO:0008483.transaminase activity;GO:0016740.transferase activity;GO:0016847.1-aminocyclopropane-1-carboxyl…	EC:2.6.1.5	K00815	ko00130. Ubiquinone and other terpenoid-quinone biosynthesis;ko00270. Cysteine and methionine metabolism;ko00350. Tyrosine metabolism;ko00360. Phenylalanine metabolism;ko00400. Phenylalanine. tyrosine and tryptophan biosynthesis;ko00401. Novobiocin biosynthesis;ko00950. Isoquinoline alkaloid biosynthesis;ko00960. Tropane. piperidine and pyridine alkaloid biosynthesis;
comp36120_c0_seq1	up	1.72	24.07	3.80676	5.83144e-06	1	2.91778e-05	0.0112083	1	0.0224516	TAT	tyrosine aminotransferase	1740	sp|Q9FN30|TAT2_ARATH Probable aminotransferase TAT2 OS=Arabidopsis thaliana GN=At5g53970 PE=2 SV=1	2e-134	gnl|CDD|178262 PLN02656. PLN02656. tyrosine transaminase.	3e-166	tr|F1BPV3|F1BPV3_SOLPN Tyrosine aminotransferase 1 OS=Solanum pennellii PE=2 SV=1	2e-168	gb|ADZ24702.1| tyrosine aminotransferase 1 [Solanum pennellii]	2e-168	lcl|F1BPV3_SOLPN/40-406 PF00155.16;Aminotran_1_2;	3e-155	E	GO:0042218.1-aminocyclopropane-1-carboxylate biosynthetic process;GO:0016769.transferase activity. transferring nitrogenous groups;GO:0006520.cellular amino acid metabolic process;GO:0003824.catalytic activity;GO:0033855.nicotianamine aminotransferase activity;GO:0009058.biosynthetic process;GO:0008483.transaminase activity;GO:0016740.transferase activity;GO:0016847.1-aminocyclopropane-1-carboxyl…	EC:2.6.1.5	K00815	ko00130. Ubiquinone and other terpenoid-quinone biosynthesis;ko00270. Cysteine and methionine metabolism;ko00350. Tyrosine metabolism;ko00360. Phenylalanine metabolism;ko00400. Phenylalanine. tyrosine and tryptophan biosynthesis;ko00401. Novobiocin biosynthesis;ko00950. Isoquinoline alkaloid biosynthesis;ko00960. Tropane. piperidine and pyridine alkaloid biosynthesis;
comp821118_c0_seq1	up	0.07	0.15	1.09954	1	1	0.0495633	1	1	0.363162	YWHA	tyrosine 3-monooxygenase/tryptophan 5-monooxygenase activation protein	134	sp|P34730|BMH2_YEAST Protein BMH2 OS=Saccharomyces cerevisiae (strain ATCC 204508 / S288c) GN=BMH2 PE=1 SV=3	2e-15	gnl|CDD|201109 pfam00244. 14-3-3. 14-3-3 protein.	2e-22	tr|C5DN49|C5DN49_LACTC KLTH0G14146p OS=Lachancea thermotolerans (strain ATCC 56472 / CBS 6340 / NRRL Y-8284) GN=KLTH0G14146g PE=3 SV=1	2e-15	ref|XP_002555647.1| KLTH0G14146p [Lachancea thermotolerans] emb|CAR25210.1| KLTH0G14146p [Lachancea thermotolerans]	2e-15	lcl|E7Q391_YEASB/5-138 PF00244.15;14-3-3;	5e-15	O	GO:0019904.protein domain specific binding;	-	K06630	ko04110. Cell cycle;ko04114. Oocyte meiosis;ko04722. Neurotrophin signaling pathway;ko05169. Epstein-Barr virus infection;
comp16559_c0_seq1	up	0.39	1.41	1.85415	0.502393	1	0.99323	1	1	0.999161	YWHA	tyrosine 3-monooxygenase/tryptophan 5-monooxygenase activation protein	1151	sp|P92177|1433E_DROME 14-3-3 protein epsilon OS=Drosophila melanogaster GN=14-3-3epsilon PE=1 SV=2	7e-139	gnl|CDD|201109 pfam00244. 14-3-3. 14-3-3 protein.	4e-149	tr|F4WPA6|F4WPA6_ACREC 14-3-3 protein epsilon OS=Acromyrmex echinatior GN=G5I_07669 PE=3 SV=1	2e-146	gb|AEV89773.1| 14-3-3 protein epsilon [Schistocerca gregaria]	1e-147	lcl|D6WYT2_TRICA/4-239 PF00244.15;14-3-3;	9e-133	O	GO:0019904.protein domain specific binding;GO:0042470.melanosome;GO:0005737.cytoplasm;	-	K06630	ko04110. Cell cycle;ko04114. Oocyte meiosis;ko04722. Neurotrophin signaling pathway;ko05169. Epstein-Barr virus infection;
comp142430_c0_seq1	up	0.03	0.64	4.41504	0.502393	1	0.630954	1	1	0.948128	TH	tyrosine 3-monooxygenase	2071	sp|P18459|TY3H_DROME Tyrosine 3-monooxygenase OS=Drosophila melanogaster GN=ple PE=2 SV=2	0	gnl|CDD|130336 TIGR01269. Tyr_3_monoox. tyrosine 3-monooxygenase. tetrameric. This model describes tyrosine 3-monooxygenase. a member of the family of tetrameric. biopterin-dependent aromatic amino acid hydroxylases found in metazoans. It is closely related to tetrameric phenylalanine-4-hydroxylase and tryptophan 5-monooxygenase. and more distantly related to the monomeric phenylalanine-4-hydroxy…	0	tr|F8J2H7|F8J2H7_9HYME Tyrosine hydroxylase OS=Polyrhachis dives GN=TH PE=2 SV=1	0	ref|XP_003486644.1| PREDICTED: tyrosine 3-monooxygenase-like isoform 1 [Bombus impatiens]	0	lcl|B4J096_DROGR/238-569 PF00351.16;Biopterin_H;	0	E	GO:0042423.catecholamine biosynthetic process;GO:0009072.aromatic amino acid family metabolic process;GO:0005506.iron ion binding;GO:0004511.tyrosine 3-monooxygenase activity;GO:0016714.oxidoreductase activity. acting on paired donors. with incorporation or reduction of molecular oxygen. reduced pteridine as one donor. and incorporation of one atom of oxygen;GO:0004497.monooxygenase activity;GO:0…	EC:1.14.16.2	K00501	ko00350. Tyrosine metabolism;ko00950. Isoquinoline alkaloid biosynthesis;ko04728. Dopaminergic synapse;ko05012. Parkinson's disease;ko05030. Cocaine addiction;ko05031. Amphetamine addiction;ko05034. Alcoholism;
comp449726_c0_seq1	up	0.09	0.25	1.47393	1	1	0.148909	1	1	0.451729	E1.14.18.1	tyrosinase	317	sp|Q8I1F6|PRPD3_DROER Diphenoloxidase subunit A3 OS=Drosophila erecta GN=Dox-A3 PE=3 SV=2	9e-33	-	-	tr|C0LV93|C0LV93_LOCMI Pro-phenoloxidase 1 OS=Locusta migratoria GN=PPO1 PE=2 SV=1	1e-39	gb|ACN81830.1| pro-phenoloxidase 1 [Locusta migratoria]	9e-40	lcl|E0VUB6_PEDHC/140-437 PF00372.14;Hemocyanin_M;	6e-17	-	GO:0015671.oxygen transport;GO:0055114.oxidation-reduction process;GO:0042438.melanin biosynthetic process;GO:0005507.copper ion binding;GO:0005576.extracellular region;GO:0006583.melanin biosynthetic process from tyrosine;GO:0016491.oxidoreductase activity;GO:0006810.transport;GO:0008152.metabolic process;GO:0031404.chloride ion binding;GO:0035008.positive regulation of melanization defense resp…	EC:1.14.18.1	K00505	ko00350. Tyrosine metabolism;ko00740. Riboflavin metabolism;ko00950. Isoquinoline alkaloid biosynthesis;ko00965. Betalain biosynthesis;ko04916. Melanogenesis;
comp257471_c0_seq1	up	0.14	0.4	1.51457	1	1	0.312236	1	1	0.648186	coaW	type II pantothenate kinase	947	sp|Q9NVE7|PANK4_HUMAN Pantothenate kinase 4 OS=Homo sapiens GN=PANK4 PE=1 SV=1	5e-111	gnl|CDD|178490 PLN02902. PLN02902. pantothenate kinase.	3e-78	tr|E2B823|E2B823_HARSA Pantothenate kinase 4 OS=Harpegnathos saltator GN=EAI_15701 PE=4 SV=1	1e-126	ref|XP_001952497.2| PREDICTED: pantothenate kinase 4 [Acyrthosiphon pisum]	2e-132	lcl|E2B823_9HYME/434-747 PF01937.14;DUF89;	1e-128	R	GO:0016310.phosphorylation;GO:0005524.ATP binding;GO:0000166.nucleotide binding;GO:0016301.kinase activity;GO:0016740.transferase activity;GO:0005737.cytoplasm;GO:0004594.pantothenate kinase activity;GO:0015937.coenzyme A biosynthetic process;	EC:2.7.1.33	K09680	ko00770. Pantothenate and CoA biosynthesis;
comp375127_c0_seq1	up	0.08	0.2	1.32193	1	1	0.095794	1	1	0.393872	TUBG	tubulin gamma	250	sp|Q8VCK3|TBG2_MOUSE Tubulin gamma-2 chain OS=Mus musculus GN=Tubg2 PE=1 SV=1	2e-39	gnl|CDD|100017 cd02188. gamma_tubulin. Gamma-tubulin is a ubiquitous phylogenetically conserved member of tubulin superfamily. Gamma is a low abundance protein present within the cells in both various types of microtubule-organizing centers and cytoplasmic protein complexes. Gamma-tubulin recruits the alpha/beta-tubulin dimers that form the minus ends of microtubules and is thought to be involved…	8e-48	tr|G6CMH9|G6CMH9_DANPL Putative uncharacterized protein OS=Danaus plexippus GN=KGM_20194 PE=4 SV=1	2e-40	gb|EHJ77543.1| hypothetical protein KGM_20194 [Danaus plexippus]	1e-40	lcl|E9HIY1_DAPPU/264-393 PF03953.12;Tubulin_C;	8e-11	Z	GO:0005856.cytoskeleton;GO:0005827.polar microtubule;GO:0005815.microtubule organizing center;GO:0005874.microtubule;GO:0006184.GTP catabolic process;GO:0005813.centrosome;GO:0005737.cytoplasm;GO:0003924.GTPase activity;GO:0051258.protein polymerization;GO:0000166.nucleotide binding;GO:0043234.protein complex;GO:0005525.GTP binding;GO:0007017.microtubule-based process;	-	K10389	-
comp594880_c0_seq1	up	0.06	0.19	1.66297	1	1	0.0814362	1	1	0.377392	TUBG	tubulin gamma	312	sp|Q32KM1|TBG2_BOVIN Tubulin gamma-2 chain OS=Bos taurus GN=TUBG2 PE=2 SV=1	4e-58	gnl|CDD|100017 cd02188. gamma_tubulin. Gamma-tubulin is a ubiquitous phylogenetically conserved member of tubulin superfamily. Gamma is a low abundance protein present within the cells in both various types of microtubule-organizing centers and cytoplasmic protein complexes. Gamma-tubulin recruits the alpha/beta-tubulin dimers that form the minus ends of microtubules and is thought to be involved…	3e-79	tr|F6SHG4|F6SHG4_ORNAN Uncharacterized protein (Fragment) OS=Ornithorhynchus anatinus GN=100091175 PE=3 SV=1	3e-58	gb|EDM06093.1| rCG35374. isoform CRA_a [Rattus norvegicus]	5e-58	lcl|E2C810_9HYME/4-227 PF00091.20;Tubulin;	6e-60	Z	GO:0005856.cytoskeleton;GO:0005827.polar microtubule;GO:0005815.microtubule organizing center;GO:0005874.microtubule;GO:0006184.GTP catabolic process;GO:0005813.centrosome;GO:0005737.cytoplasm;GO:0003924.GTPase activity;GO:0051258.protein polymerization;GO:0000166.nucleotide binding;GO:0043234.protein complex;GO:0005525.GTP binding;GO:0007017.microtubule-based process;	-	K10389	-
comp47901_c1_seq14	up	0.16	0.32	1	1	1	0.224074	1	1	0.542548	TUBB	tubulin beta	126	-	-	-	-	tr|D5H417|D5H417_CAMSA Beta-tubulin (Fragment) OS=Camelina sativa GN=tub9 PE=3 SV=1	4e-38	emb|CBL62353.1| beta-tubulin [Camelina sativa]	4e-38	lcl|Q9ZRA7_WHEAT/1-220 PF00091.20;Tubulin;	5e-39	-	GO:0007018.microtubule-based movement;GO:0005874.microtubule;GO:0006184.GTP catabolic process;GO:0003924.GTPase activity;GO:0051258.protein polymerization;GO:0000166.nucleotide binding;GO:0043234.protein complex;GO:0005198.structural molecule activity;GO:0005525.GTP binding;GO:0007017.microtubule-based process;	-	K07375	ko04145. Phagosome;ko04540. Gap junction;ko05130. Pathogenic Escherichia coli infection;
comp47901_c1_seq16	up	0.09	0.18	1	1	1	0.0794643	1	1	0.376276	TUBB	tubulin beta	110	-	-	-	-	tr|D5H417|D5H417_CAMSA Beta-tubulin (Fragment) OS=Camelina sativa GN=tub9 PE=3 SV=1	4e-38	emb|CBL62353.1| beta-tubulin [Camelina sativa]	4e-38	lcl|Q9ZRA7_WHEAT/1-220 PF00091.20;Tubulin;	5e-39	-	GO:0007018.microtubule-based movement;GO:0005874.microtubule;GO:0006184.GTP catabolic process;GO:0003924.GTPase activity;GO:0051258.protein polymerization;GO:0000166.nucleotide binding;GO:0043234.protein complex;GO:0005198.structural molecule activity;GO:0005525.GTP binding;GO:0007017.microtubule-based process;	-	K07375	ko04145. Phagosome;ko04540. Gap junction;ko05130. Pathogenic Escherichia coli infection;
comp35056_c0_seq1	up	0.47	1.07	1.18688	0.502393	1	0.742706	1	1	0.986831	TUBB	tubulin beta	2941	sp|P02554|TBB_PIG Tubulin beta chain OS=Sus scrofa PE=1 SV=1	0	gnl|CDD|100016 cd02187. beta_tubulin. The tubulin superfamily includes five distinct families. the alpha-. beta-. gamma-. delta-. and epsilon-tubulins and a sixth family (zeta-tubulin) which is present only in kinetoplastid protozoa. The alpha- and beta-tubulins are the major components of microtubules. while gamma-tubulin plays a major role in the nucleation of microtubule assembly. The delta- a…	0	tr|G3MKF8|G3MKF8_9ACAR Putative uncharacterized protein OS=Amblyomma maculatum PE=2 SV=1	0	ref|XP_003383793.1| PREDICTED: tubulin beta chain-like [Amphimedon queenslandica]	0	lcl|A8BEI6_GIAIC/3-224 PF00091.20;Tubulin;	3e-118	Z	GO:0005856.cytoskeleton;GO:0007018.microtubule-based movement;GO:0005874.microtubule;GO:0006184.GTP catabolic process;GO:0005737.cytoplasm;GO:0003924.GTPase activity;GO:0051258.protein polymerization;GO:0043234.protein complex;GO:0000166.nucleotide binding;GO:0007017.microtubule-based process;GO:0005198.structural molecule activity;GO:0005525.GTP binding;	-	K07375	ko04145. Phagosome;ko04540. Gap junction;ko05130. Pathogenic Escherichia coli infection;
comp151233_c0_seq1	up	0.2	0.62	1.63227	0.502393	1	0.519028	1	1	0.8663	TUBB	tubulin beta	856	sp|P41386|TBB_HALDI Tubulin beta chain (Fragment) OS=Haliotis discus PE=2 SV=1	0	gnl|CDD|100016 cd02187. beta_tubulin. The tubulin superfamily includes five distinct families. the alpha-. beta-. gamma-. delta-. and epsilon-tubulins and a sixth family (zeta-tubulin) which is present only in kinetoplastid protozoa. The alpha- and beta-tubulins are the major components of microtubules. while gamma-tubulin plays a major role in the nucleation of microtubule assembly. The delta- a…	0	tr|A6XDB9|A6XDB9_NYCOV Beta-tubulin (Fragment) OS=Nyctotherus ovalis PE=3 SV=1	0	gb|ABG81328.1| beta-tubulin [Nyctotherus ovalis]	0	lcl|F2UT66_9EUKA/261-383 PF03953.12;Tubulin_C;	3e-74	Z	GO:0005856.cytoskeleton;GO:0007018.microtubule-based movement;GO:0005874.microtubule;GO:0006184.GTP catabolic process;GO:0005737.cytoplasm;GO:0003924.GTPase activity;GO:0051258.protein polymerization;GO:0000166.nucleotide binding;GO:0043234.protein complex;GO:0005198.structural molecule activity;GO:0005525.GTP binding;GO:0007017.microtubule-based process;	-	K07375	ko04145. Phagosome;ko04540. Gap junction;ko05130. Pathogenic Escherichia coli infection;
comp16669_c0_seq1	up	1.99	7.3	1.87513	0.092223	0.979786	0.161667	1	1	0.467055	TUBB	tubulin beta	1109	sp|O17449|TBB1_MANSE Tubulin beta-1 chain OS=Manduca sexta PE=2 SV=1	0	gnl|CDD|100016 cd02187. beta_tubulin. The tubulin superfamily includes five distinct families. the alpha-. beta-. gamma-. delta-. and epsilon-tubulins and a sixth family (zeta-tubulin) which is present only in kinetoplastid protozoa. The alpha- and beta-tubulins are the major components of microtubules. while gamma-tubulin plays a major role in the nucleation of microtubule assembly. The delta- a…	0	tr|Q8T8B2|Q8T8B2_BOMMO Beta-tubulin OS=Bombyx mori GN=bmtub2 PE=2 SV=1	0	gb|ABY47891.1| beta-tubulin [Mythimna separata]	0	lcl|B1NHW9_9EUKA/3-224 PF00091.20;Tubulin;	2e-132	Z	GO:0005856.cytoskeleton;GO:0007018.microtubule-based movement;GO:0005874.microtubule;GO:0006184.GTP catabolic process;GO:0005737.cytoplasm;GO:0003924.GTPase activity;GO:0051258.protein polymerization;GO:0043234.protein complex;GO:0000166.nucleotide binding;GO:0007017.microtubule-based process;GO:0005198.structural molecule activity;GO:0005525.GTP binding;	-	K07375	ko04145. Phagosome;ko04540. Gap junction;ko05130. Pathogenic Escherichia coli infection;
comp56699_c0_seq1	up	1.73	6.82	1.979	0.092223	0.979786	0.166124	1	1	0.47086	TUBB	tubulin beta	839	sp|P18699|TBB_LYMST Tubulin beta chain (Fragment) OS=Lymnaea stagnalis PE=3 SV=1	3e-54	gnl|CDD|100016 cd02187. beta_tubulin. The tubulin superfamily includes five distinct families. the alpha-. beta-. gamma-. delta-. and epsilon-tubulins and a sixth family (zeta-tubulin) which is present only in kinetoplastid protozoa. The alpha- and beta-tubulins are the major components of microtubules. while gamma-tubulin plays a major role in the nucleation of microtubule assembly. The delta- a…	3e-68	tr|Q9TY77|Q9TY77_LYTPI Beta-2 tubulin (Fragment) OS=Lytechinus pictus PE=2 SV=1	2e-52	sp|P18699.1|TBB_LYMST RecName: Full=Tubulin beta chain; AltName: Full=Beta-tubulin emb|CAA33549.1| beta-tubulin c terminus (AA 1-111) [Lymnaea stagnalis]	9e-53	lcl|B4DMJ5_HUMAN/127-181 PF03953.12;Tubulin_C;	4e-19	-	GO:0005856.cytoskeleton;GO:0007018.microtubule-based movement;GO:0005874.microtubule;GO:0006184.GTP catabolic process;GO:0005737.cytoplasm;GO:0003924.GTPase activity;GO:0051258.protein polymerization;GO:0000166.nucleotide binding;GO:0043234.protein complex;GO:0005198.structural molecule activity;GO:0005525.GTP binding;GO:0007017.microtubule-based process;	-	K07375	ko04145. Phagosome;ko04540. Gap junction;ko05130. Pathogenic Escherichia coli infection;
comp150024_c0_seq1	up	0.2	0.81	2.01792	0.502393	1	0.694409	1	1	0.976618	TUBB	tubulin beta	493	sp|P08841|TBB3_DROME Tubulin beta-3 chain OS=Drosophila melanogaster GN=betaTub60D PE=2 SV=2	4e-60	gnl|CDD|177801 PLN00220. PLN00220. tubulin beta chain; Provisional.	9e-77	tr|D6WSV3|D6WSV3_TRICA Putative uncharacterized protein OS=Tribolium castaneum GN=TcasGA2_TC009590 PE=3 SV=1	1e-60	ref|XP_967348.1| PREDICTED: similar to AGAP010510-PA [Tribolium castaneum] gb|EFA06664.1| hypothetical protein TcasGA2_TC009590 [Tribolium castaneum]	1e-60	lcl|B5X852_SALSA/3-133 PF00091.20;Tubulin;	1e-59	Z	GO:0005856.cytoskeleton;GO:0007018.microtubule-based movement;GO:0005874.microtubule;GO:0006184.GTP catabolic process;GO:0005737.cytoplasm;GO:0003924.GTPase activity;GO:0051258.protein polymerization;GO:0043234.protein complex;GO:0000166.nucleotide binding;GO:0007017.microtubule-based process;GO:0005198.structural molecule activity;GO:0005525.GTP binding;	-	K07375	ko04145. Phagosome;ko04540. Gap junction;ko05130. Pathogenic Escherichia coli infection;
comp37309_c0_seq2	up	1.45	4.59	1.66244	0.111635	0.983921	0.390342	1	1	0.738003	TUBA	tubulin alpha	1127	sp|P06603|TBA1_DROME Tubulin alpha-1 chain OS=Drosophila melanogaster GN=alphaTub84B PE=2 SV=1	0	gnl|CDD|100015 cd02186. alpha_tubulin. The tubulin superfamily includes five distinct families. the alpha-. beta-. gamma-. delta-. and epsilon-tubulins and a sixth family (zeta-tubulin) which is present only in kinetoplastid protozoa. The alpha- and beta-tubulins are the major components of microtubules. while gamma-tubulin plays a major role in the nucleation of microtubule assembly. The delta- …	0	tr|E0VSM7|E0VSM7_PEDHC Tubulin alpha-1 chain OS=Pediculus humanus subsp. corporis GN=Phum_PHUM420710 PE=3 SV=1	0	ref|XP_391936.3| PREDICTED: tubulin alpha-1 chain-like [Apis mellifera]	0	lcl|A8CKC8_9CAEN/3-226 PF00091.20;Tubulin;	8e-141	Z	GO:0005856.cytoskeleton;GO:0007018.microtubule-based movement;GO:0005874.microtubule;GO:0006184.GTP catabolic process;GO:0005737.cytoplasm;GO:0003924.GTPase activity;GO:0051258.protein polymerization;GO:0043234.protein complex;GO:0000166.nucleotide binding;GO:0007017.microtubule-based process;GO:0005198.structural molecule activity;GO:0005525.GTP binding;	-	K07374	ko04145. Phagosome;ko04540. Gap junction;ko05130. Pathogenic Escherichia coli infection;
comp37309_c0_seq3	up	1.26	4.62	1.87447	0.111635	0.983921	0.336226	1	1	0.676352	TUBA	tubulin alpha	712	sp|P06603|TBA1_DROME Tubulin alpha-1 chain OS=Drosophila melanogaster GN=alphaTub84B PE=2 SV=1	0	gnl|CDD|100015 cd02186. alpha_tubulin. The tubulin superfamily includes five distinct families. the alpha-. beta-. gamma-. delta-. and epsilon-tubulins and a sixth family (zeta-tubulin) which is present only in kinetoplastid protozoa. The alpha- and beta-tubulins are the major components of microtubules. while gamma-tubulin plays a major role in the nucleation of microtubule assembly. The delta- …	0	tr|E0VSM7|E0VSM7_PEDHC Tubulin alpha-1 chain OS=Pediculus humanus subsp. corporis GN=Phum_PHUM420710 PE=3 SV=1	0	ref|XP_391936.3| PREDICTED: tubulin alpha-1 chain-like [Apis mellifera]	0	lcl|A8CKC8_9CAEN/3-226 PF00091.20;Tubulin;	8e-141	Z	GO:0005856.cytoskeleton;GO:0007018.microtubule-based movement;GO:0005874.microtubule;GO:0006184.GTP catabolic process;GO:0005737.cytoplasm;GO:0003924.GTPase activity;GO:0051258.protein polymerization;GO:0043234.protein complex;GO:0000166.nucleotide binding;GO:0007017.microtubule-based process;GO:0005198.structural molecule activity;GO:0005525.GTP binding;	-	K07374	ko04145. Phagosome;ko04540. Gap junction;ko05130. Pathogenic Escherichia coli infection;
comp805024_c0_seq1	up	0.05	0.19	1.926	1	1	0.078776	1	1	0.376276	TUBA	tubulin alpha	209	sp|P50258|TBAD_PHYPO Tubulin alpha-1A chain OS=Physarum polycephalum GN=ALTA PE=1 SV=1	6e-38	gnl|CDD|177802 PLN00221. PLN00221. tubulin alpha chain; Provisional.	7e-53	tr|A1JH10|A1JH10_QUEIL Alpha-tubulin 5 (Fragment) OS=Quercus ilex GN=atub5 PE=2 SV=1	6e-38	emb|CAK55184.1| alpha-tubulin 5 [Quercus ilex]	5e-38	lcl|Q5G916_PHATR/263-376 PF03953.12;Tubulin_C;	8e-40	Z	GO:0005856.cytoskeleton;GO:0005634.nucleus;GO:0007018.microtubule-based movement;GO:0005874.microtubule;GO:0006184.GTP catabolic process;GO:0005737.cytoplasm;GO:0003924.GTPase activity;GO:0051258.protein polymerization;GO:0000166.nucleotide binding;GO:0043234.protein complex;GO:0005819.spindle;GO:0005198.structural molecule activity;GO:0005525.GTP binding;GO:0007017.microtubule-based process;	-	K07374	ko04145. Phagosome;ko04540. Gap junction;ko05130. Pathogenic Escherichia coli infection;
comp37309_c0_seq1	up	3.22	12.48	1.95449	0.0183916	0.996103	0.0388586	1	1	0.363162	TUBA	tubulin alpha	1603	sp|P06603|TBA1_DROME Tubulin alpha-1 chain OS=Drosophila melanogaster GN=alphaTub84B PE=2 SV=1	0	gnl|CDD|100015 cd02186. alpha_tubulin. The tubulin superfamily includes five distinct families. the alpha-. beta-. gamma-. delta-. and epsilon-tubulins and a sixth family (zeta-tubulin) which is present only in kinetoplastid protozoa. The alpha- and beta-tubulins are the major components of microtubules. while gamma-tubulin plays a major role in the nucleation of microtubule assembly. The delta- …	0	tr|E0VSM7|E0VSM7_PEDHC Tubulin alpha-1 chain OS=Pediculus humanus subsp. corporis GN=Phum_PHUM420710 PE=3 SV=1	0	ref|XP_391936.3| PREDICTED: tubulin alpha-1 chain-like [Apis mellifera]	0	lcl|A8CKC8_9CAEN/3-226 PF00091.20;Tubulin;	8e-141	Z	GO:0005856.cytoskeleton;GO:0007018.microtubule-based movement;GO:0005874.microtubule;GO:0006184.GTP catabolic process;GO:0005737.cytoplasm;GO:0003924.GTPase activity;GO:0051258.protein polymerization;GO:0043234.protein complex;GO:0000166.nucleotide binding;GO:0007017.microtubule-based process;GO:0005198.structural molecule activity;GO:0005525.GTP binding;	-	K07374	ko04145. Phagosome;ko04540. Gap junction;ko05130. Pathogenic Escherichia coli infection;
comp28151_c0_seq1	up	0.15	1.48	3.30256	0.502393	1	0.800757	1	1	0.992105	TUBA	tubulin alpha	197	sp|P33626|TBA4_MAIZE Tubulin alpha-4 chain (Fragments) OS=Zea mays GN=TUBA4 PE=3 SV=1	4e-16	gnl|CDD|185562 PTZ00335. PTZ00335. tubulin alpha chain; Provisional.	6e-22	tr|Q7LZL3|Q7LZL3_MELGA Tubulin alpha chain (Fragment) OS=Meleagris gallopavo PE=4 SV=1	4e-15	dbj|BAC56489.1| similar to tubulin alpha 1 [Bos taurus]	4e-15	lcl|Q7LZL3_MELGA/3-55 PF00091.20;Tubulin;	3e-14	Z	GO:0005856.cytoskeleton;GO:0007018.microtubule-based movement;GO:0005874.microtubule;GO:0006184.GTP catabolic process;GO:0005737.cytoplasm;GO:0003924.GTPase activity;GO:0051258.protein polymerization;GO:0043234.protein complex;GO:0000166.nucleotide binding;GO:0007017.microtubule-based process;GO:0005198.structural molecule activity;GO:0005525.GTP binding;	-	K07374	ko04145. Phagosome;ko04540. Gap junction;ko05130. Pathogenic Escherichia coli infection;
comp456803_c0_seq1	up	0.03	0.3	3.32193	1	1	0.20283	1	1	0.516603	TSC2	tuberous sclerosis 2	302	sp|P49815|TSC2_HUMAN Tuberin OS=Homo sapiens GN=TSC2 PE=1 SV=2	2e-10	-	-	tr|E9J5G5|E9J5G5_SOLIN Putative uncharacterized protein (Fragment) OS=Solenopsis invicta GN=SINV_14221 PE=4 SV=1	5e-32	gb|EFZ11937.1| hypothetical protein SINV_14221 [Solenopsis invicta]	5e-32	lcl|E2AD21_9HYME/1498-1687 PF02145.10;Rap_GAP;	3e-25	DT	GO:0005622.intracellular;GO:0043547.positive regulation of GTPase activity;GO:0051056.regulation of small GTPase mediated signal transduction;GO:0005488.binding;GO:0005096.GTPase activator activity;	-	K07207	ko04115. p53 signaling pathway;ko04150. mTOR signaling pathway;ko04910. Insulin signaling pathway;
comp515192_c0_seq1	up	0.02	0.23	3.52356	1	1	0.113556	1	1	0.412778	TSC2	tuberous sclerosis 2	446	sp|P49815|TSC2_HUMAN Tuberin OS=Homo sapiens GN=TSC2 PE=1 SV=2	3e-23	-	-	tr|C3Z790|C3Z790_BRAFL Putative uncharacterized protein OS=Branchiostoma floridae GN=BRAFLDRAFT_64808 PE=4 SV=1	3e-37	ref|XP_395739.4| PREDICTED: tuberin [Apis mellifera]	7e-41	lcl|C3Z790_BRAFL/54-482 PF11864.3;DUF3384;	1e-38	DT	GO:0005622.intracellular;GO:0043547.positive regulation of GTPase activity;GO:0051056.regulation of small GTPase mediated signal transduction;GO:0005488.binding;GO:0005096.GTPase activator activity;	-	K07207	ko04115. p53 signaling pathway;ko04150. mTOR signaling pathway;ko04910. Insulin signaling pathway;
comp314832_c0_seq1	up	0.04	0.37	3.20945	1	1	0.293975	1	1	0.625922	WARS. trpS	tryptophanyl-tRNA synthetase	464	sp|P57956|SYW_PASMU Tryptophan--tRNA ligase OS=Pasteurella multocida (strain Pm70) GN=trpS PE=3 SV=1	2e-57	gnl|CDD|179170 PRK00927. PRK00927. tryptophanyl-tRNA synthetase; Reviewed.	1e-84	tr|D4FA69|D4FA69_EDWTA Tryptophan--tRNA ligase OS=Edwardsiella tarda ATCC 23685 GN=EDWATA_03687 PE=3 SV=1	1e-57	ref|ZP_06716339.1| tryptophan--tRNA ligase [Edwardsiella tarda ATCC 23685] gb|EFE21349.1| tryptophan--tRNA ligase [Edwardsiella tarda ATCC 23685]	1e-57	lcl|Q2NQJ6_SODGM/1-286 PF00579.20;tRNA-synt_1b;	2e-57	J	GO:0004830.tryptophan-tRNA ligase activity;GO:0005524.ATP binding;GO:0005737.cytoplasm;GO:0016874.ligase activity;GO:0000166.nucleotide binding;GO:0006418.tRNA aminoacylation for protein translation;GO:0006436.tryptophanyl-tRNA aminoacylation;GO:0006412.translation;GO:0004812.aminoacyl-tRNA ligase activity;	EC:6.1.1.2	K01867	ko00970. Aminoacyl-tRNA biosynthesis;
comp39245_c0_seq1	up	0.38	3.83	3.33327	0.0637055	1	0.236315	1	1	0.557594	TNNT3	troponin T. fast skeletal muscle	1621	sp|Q9XZ71|TNNT_PERAM Troponin T OS=Periplaneta americana GN=TNT PE=2 SV=1	4e-98	-	-	tr|E9IGU5|E9IGU5_SOLIN Putative uncharacterized protein (Fragment) OS=Solenopsis invicta GN=SINV_12263 PE=4 SV=1	5e-98	ref|XP_001950442.1| PREDICTED: troponin T-like isoform 1 [Acyrthosiphon pisum]	9e-107	lcl|Q2F5V0_BOMMO/147-279 PF00992.15;Troponin;	5e-58	-	-	-	K12046	-
comp39245_c0_seq2	up	0.35	3.87	3.46691	0.0637055	1	0.223644	1	1	0.542005	TNNT3	troponin T. fast skeletal muscle	1588	sp|Q9XZ71|TNNT_PERAM Troponin T OS=Periplaneta americana GN=TNT PE=2 SV=1	4e-98	-	-	tr|E9IGU5|E9IGU5_SOLIN Putative uncharacterized protein (Fragment) OS=Solenopsis invicta GN=SINV_12263 PE=4 SV=1	5e-98	ref|XP_001950442.1| PREDICTED: troponin T-like isoform 1 [Acyrthosiphon pisum]	9e-107	lcl|Q2F5V0_BOMMO/147-279 PF00992.15;Troponin;	5e-58	-	-	-	K12046	-
comp101532_c0_seq1	up	0.17	1.48	3.12199	0.502393	1	0.814062	1	1	0.992105	TPM2	tropomyosin 2	1068	sp|Q1HPU0|TPM1_BOMMO Tropomyosin-1 OS=Bombyx mori PE=1 SV=1	5e-143	gnl|CDD|189476 pfam00261. Tropomyosin. Tropomyosin.	4e-119	tr|E9ITH1|E9ITH1_SOLIN Putative uncharacterized protein (Fragment) OS=Solenopsis invicta GN=SINV_05747 PE=3 SV=1	1e-149	ref|XP_001947820.1| PREDICTED: tropomyosin-2-like isoform 1 [Acyrthosiphon pisum]	1e-156	lcl|E9ITH1_SOLIN/60-296 PF00261.15;Tropomyosin;	3e-125	ZBD	GO:0005575.cellular_component;GO:0003674.molecular_function;GO:0008150.biological_process;	-	K10374	ko04260. Cardiac muscle contraction;ko05410. Hypertrophic cardiomyopathy (HCM);ko05414. Dilated cardiomyopathy;
comp32354_c0_seq3	up	0.21	0.98	2.22239	0.502393	1	0.828937	1	1	0.992105	TPM1	tropomyosin 1	1533	sp|P31816|TPM_LOCMI Tropomyosin OS=Locusta migratoria PE=3 SV=1	4e-120	gnl|CDD|189476 pfam00261. Tropomyosin. Tropomyosin.	1e-108	tr|E0VRN2|E0VRN2_PEDHC Tropomyosin-2. putative OS=Pediculus humanus subsp. corporis GN=Phum_PHUM400340 PE=3 SV=1	1e-130	ref|XP_002428776.1| Tropomyosin-2. putative [Pediculus humanus corporis] gb|EEB16038.1| Tropomyosin-2. putative [Pediculus humanus corporis]	1e-130	lcl|E9FRZ6_DAPPU/48-284 PF00261.15;Tropomyosin;	5e-90	Z	GO:0005575.cellular_component;GO:0003674.molecular_function;GO:0008150.biological_process;	-	K10373	ko04260. Cardiac muscle contraction;ko05410. Hypertrophic cardiomyopathy (HCM);ko05414. Dilated cardiomyopathy;
comp32354_c0_seq1	up	0.22	1.05	2.25481	0.502393	1	0.875839	1	1	0.992427	TPM1	tropomyosin 1	1620	sp|P31816|TPM_LOCMI Tropomyosin OS=Locusta migratoria PE=3 SV=1	4e-120	gnl|CDD|189476 pfam00261. Tropomyosin. Tropomyosin.	1e-108	tr|E0VRN2|E0VRN2_PEDHC Tropomyosin-2. putative OS=Pediculus humanus subsp. corporis GN=Phum_PHUM400340 PE=3 SV=1	1e-130	ref|XP_002428776.1| Tropomyosin-2. putative [Pediculus humanus corporis] gb|EEB16038.1| Tropomyosin-2. putative [Pediculus humanus corporis]	1e-130	lcl|E9FRZ6_DAPPU/48-284 PF00261.15;Tropomyosin;	5e-90	Z	GO:0005575.cellular_component;GO:0003674.molecular_function;GO:0008150.biological_process;	-	K10373	ko04260. Cardiac muscle contraction;ko05410. Hypertrophic cardiomyopathy (HCM);ko05414. Dilated cardiomyopathy;
comp134458_c0_seq1	up	0.13	0.63	2.27684	0.502393	1	0.563454	1	1	0.901946	TPM1	tropomyosin 1	239	sp|Q1HPQ0|TPM2_BOMMO Tropomyosin-2 OS=Bombyx mori PE=1 SV=1	2e-28	gnl|CDD|189476 pfam00261. Tropomyosin. Tropomyosin.	1e-44	tr|Q1HPP8|Q1HPP8_BOMMO Tropomyosin isoform 3 OS=Bombyx mori PE=2 SV=1	1e-37	ref|NP_001093277.1| tropomyosin-2 isoform 4 [Bombyx mori] gb|ABF51444.1| tropomyosin isoform 4 [Bombyx mori]	9e-38	lcl|Q1HPP7_BOMMO/16-252 PF00261.15;Tropomyosin;	2e-38	Z	GO:0005575.cellular_component;GO:0003674.molecular_function;GO:0008150.biological_process;	-	K10373	ko04260. Cardiac muscle contraction;ko05410. Hypertrophic cardiomyopathy (HCM);ko05414. Dilated cardiomyopathy;
comp32354_c0_seq2	up	0.18	1.15	2.67557	0.502393	1	0.974844	1	1	0.998055	TPM1	tropomyosin 1	1541	sp|P31816|TPM_LOCMI Tropomyosin OS=Locusta migratoria PE=3 SV=1	4e-120	gnl|CDD|189476 pfam00261. Tropomyosin. Tropomyosin.	1e-108	tr|E0VRN2|E0VRN2_PEDHC Tropomyosin-2. putative OS=Pediculus humanus subsp. corporis GN=Phum_PHUM400340 PE=3 SV=1	1e-130	ref|XP_002428776.1| Tropomyosin-2. putative [Pediculus humanus corporis] gb|EEB16038.1| Tropomyosin-2. putative [Pediculus humanus corporis]	1e-130	lcl|E9FRZ6_DAPPU/48-284 PF00261.15;Tropomyosin;	5e-90	Z	GO:0005575.cellular_component;GO:0003674.molecular_function;GO:0008150.biological_process;	-	K10373	ko04260. Cardiac muscle contraction;ko05410. Hypertrophic cardiomyopathy (HCM);ko05414. Dilated cardiomyopathy;
comp32354_c0_seq4	up	0.16	1.09	2.76818	0.502393	1	0.945816	1	1	0.995572	TPM1	tropomyosin 1	1454	sp|P31816|TPM_LOCMI Tropomyosin OS=Locusta migratoria PE=3 SV=1	4e-120	gnl|CDD|189476 pfam00261. Tropomyosin. Tropomyosin.	1e-108	tr|E0VRN2|E0VRN2_PEDHC Tropomyosin-2. putative OS=Pediculus humanus subsp. corporis GN=Phum_PHUM400340 PE=3 SV=1	1e-130	ref|XP_002428776.1| Tropomyosin-2. putative [Pediculus humanus corporis] gb|EEB16038.1| Tropomyosin-2. putative [Pediculus humanus corporis]	1e-130	lcl|E9FRZ6_DAPPU/48-284 PF00261.15;Tropomyosin;	5e-90	Z	GO:0005575.cellular_component;GO:0003674.molecular_function;GO:0008150.biological_process;	-	K10373	ko04260. Cardiac muscle contraction;ko05410. Hypertrophic cardiomyopathy (HCM);ko05414. Dilated cardiomyopathy;
comp32354_c0_seq5	up	0.17	1.62	3.25239	0.252399	1	0.741441	1	1	0.986831	TPM1	tropomyosin 1	1037	sp|P31816|TPM_LOCMI Tropomyosin OS=Locusta migratoria PE=3 SV=1	4e-120	gnl|CDD|189476 pfam00261. Tropomyosin. Tropomyosin.	1e-108	tr|E0VRN2|E0VRN2_PEDHC Tropomyosin-2. putative OS=Pediculus humanus subsp. corporis GN=Phum_PHUM400340 PE=3 SV=1	1e-130	ref|XP_002428776.1| Tropomyosin-2. putative [Pediculus humanus corporis] gb|EEB16038.1| Tropomyosin-2. putative [Pediculus humanus corporis]	1e-130	lcl|E9FRZ6_DAPPU/48-284 PF00261.15;Tropomyosin;	5e-90	Z	GO:0005575.cellular_component;GO:0003674.molecular_function;GO:0008150.biological_process;	-	K10373	ko04260. Cardiac muscle contraction;ko05410. Hypertrophic cardiomyopathy (HCM);ko05414. Dilated cardiomyopathy;
comp32354_c0_seq6	up	0.15	1.56	3.37851	0.252399	1	0.758631	1	1	0.989266	TPM1	tropomyosin 1	950	sp|P31816|TPM_LOCMI Tropomyosin OS=Locusta migratoria PE=3 SV=1	4e-120	gnl|CDD|189476 pfam00261. Tropomyosin. Tropomyosin.	1e-108	tr|E0VRN2|E0VRN2_PEDHC Tropomyosin-2. putative OS=Pediculus humanus subsp. corporis GN=Phum_PHUM400340 PE=3 SV=1	1e-130	ref|XP_002428776.1| Tropomyosin-2. putative [Pediculus humanus corporis] gb|EEB16038.1| Tropomyosin-2. putative [Pediculus humanus corporis]	1e-130	lcl|E9FRZ6_DAPPU/48-284 PF00261.15;Tropomyosin;	5e-90	Z	GO:0005575.cellular_component;GO:0003674.molecular_function;GO:0008150.biological_process;	-	K10373	ko04260. Cardiac muscle contraction;ko05410. Hypertrophic cardiomyopathy (HCM);ko05414. Dilated cardiomyopathy;
comp306293_c0_seq1	up	0.11	0.34	1.62803	1	1	0.249703	1	1	0.5736	TMOD	tropomodulin	942	-	-	-	-	tr|E2ARL7|E2ARL7_CAMFO Tropomodulin OS=Camponotus floridanus GN=EAG_03021 PE=4 SV=1	4e-103	ref|XP_001943364.1| PREDICTED: tropomodulin-like isoform 1 [Acyrthosiphon pisum]	3e-111	lcl|B0XBH8_CULQU/181-369 PB003629; Pfam-B_3629;	5e-68	-	GO:0005856.cytoskeleton;GO:0005523.tropomyosin binding;	-	K10370	-
comp314412_c0_seq1	up	0.08	0.32	2	1	1	0.228317	1	1	0.54653	TMOD	tropomodulin	529	-	-	gnl|CDD|146069 pfam03250. Tropomodulin. Tropomodulin. Tropomodulin is a novel tropomyosin regulatory protein that binds to the end of erythrocyte tropomyosin and blocks head-to-tail association of tropomyosin along actin filaments. Limited proteolysis shows this protein is composed of two domains. The amino terminal domain contains the tropomyosin binding function.	9e-48	tr|E2BYX3|E2BYX3_HARSA Tropomodulin OS=Harpegnathos saltator GN=EAI_11672 PE=4 SV=1	7e-70	ref|XP_001943364.1| PREDICTED: tropomodulin-like isoform 1 [Acyrthosiphon pisum]	4e-71	lcl|E2BYX3_9HYME/1-152 PF03250.9;Tropomodulin;	4e-73	-	GO:0005856.cytoskeleton;GO:0005523.tropomyosin binding;	-	K10370	-
comp769366_c0_seq1	up	0.08	0.16	1	1	1	0.0600661	1	1	0.363415	TAD3. ADAT3	tRNA-specific adenosine deaminase 3	248	sp|Q6PAT0|ADAT3_MOUSE tRNA-specific adenosine deaminase-like protein 3 OS=Mus musculus GN=Adat3 PE=2 SV=1	4e-21	-	-	tr|B0WCM7|B0WCM7_CULQU Cytidine and deoxycytidylate deaminase zinc-binding region OS=Culex quinquefasciatus GN=CpipJ_CPIJ004940 PE=4 SV=1	7e-20	gb|AER93763.1| adenosine deaminase. tRNA-specific 3. TAD3-like protein [Mustela putorius furo]	7e-21	lcl|B4J525_DROGR/155-325 PF00383.17;dCMP_cyt_deam_1;	5e-16	A	GO:0016787.hydrolase activity;GO:0008152.metabolic process;GO:0008270.zinc ion binding;GO:0003824.catalytic activity;	-	K15442	-
comp310964_c0_seq2	up	0.11	0.32	1.54057	1	1	0.227089	1	1	0.546495	TAD2. ADAT2	tRNA-specific adenosine deaminase 2	990	sp|Q7Z6V5|ADAT2_HUMAN tRNA-specific adenosine deaminase 2 OS=Homo sapiens GN=ADAT2 PE=1 SV=1	8e-42	-	-	tr|E2AU84|E2AU84_CAMFO tRNA-specific adenosine deaminase 2 OS=Camponotus floridanus GN=EAG_02922 PE=4 SV=1	1e-46	ref|NP_001135855.1| adenosine deaminase. tRNA-specific 2. TAD2 homolog [Nasonia vitripennis]	7e-49	lcl|E9J8N2_SOLIN/1-107 PF00383.17;dCMP_cyt_deam_1;	2e-29	F	GO:0046872.metal ion binding;GO:0016787.hydrolase activity;GO:0008152.metabolic process;GO:0008270.zinc ion binding;GO:0003824.catalytic activity;GO:0008033.tRNA processing;	EC:3.5.4.-	K15441	-
comp310964_c0_seq1	up	0.11	0.33	1.58496	1	1	0.238365	1	1	0.560418	TAD2. ADAT2	tRNA-specific adenosine deaminase 2	991	sp|Q7Z6V5|ADAT2_HUMAN tRNA-specific adenosine deaminase 2 OS=Homo sapiens GN=ADAT2 PE=1 SV=1	8e-42	-	-	tr|E2AU84|E2AU84_CAMFO tRNA-specific adenosine deaminase 2 OS=Camponotus floridanus GN=EAG_02922 PE=4 SV=1	1e-46	ref|NP_001135855.1| adenosine deaminase. tRNA-specific 2. TAD2 homolog [Nasonia vitripennis]	7e-49	lcl|E9J8N2_SOLIN/1-107 PF00383.17;dCMP_cyt_deam_1;	2e-29	F	GO:0046872.metal ion binding;GO:0016787.hydrolase activity;GO:0008152.metabolic process;GO:0008270.zinc ion binding;GO:0003824.catalytic activity;GO:0008033.tRNA processing;	EC:3.5.4.-	K15441	-
comp445665_c0_seq1	up	0.03	0.26	3.11548	1	1	0.152016	1	1	0.45588	TAD1. ADAT1	tRNA-specific adenosine deaminase 1	877	-	-	-	-	tr|Q4SUH1|Q4SUH1_TETNG Chromosome undetermined SCAF13925. whole genome shotgun sequence. (Fragment) OS=Tetraodon nigroviridis GN=GSTENG00012469001 PE=4 SV=1	4e-23	-	-	lcl|Q4SUH1_TETNG/52-144 PF02137.13;A_deamin;	2e-14	-	GO:0006396.RNA processing;GO:0003723.RNA binding;GO:0004000.adenosine deaminase activity;	EC:3.5.4.-	K15440	-
comp693347_c0_seq1	up	0.07	0.17	1.28011	1	1	0.0658442	1	1	0.372153	DUS3	tRNA-dihydrouridine synthase 3	294	sp|Q91XI1|DUS3L_MOUSE tRNA-dihydrouridine(47) synthase [NAD(P)(+)]-like OS=Mus musculus GN=Dus3l PE=2 SV=1	2e-33	-	-	tr|E2BNW9|E2BNW9_HARSA tRNA-dihydrouridine synthase 3-like OS=Harpegnathos saltator GN=EAI_00848 PE=4 SV=1	7e-39	ref|XP_393458.4| PREDICTED: tRNA-dihydrouridine synthase 3-like [Apis mellifera]	2e-39	-	-	R	GO:0008152.metabolic process;GO:0050660.flavin adenine dinucleotide binding;GO:0003824.catalytic activity;GO:0055114.oxidation-reduction process;GO:0008033.tRNA processing;GO:0003676.nucleic acid binding;GO:0046872.metal ion binding;GO:0017150.tRNA dihydrouridine synthase activity;GO:0008270.zinc ion binding;GO:0016491.oxidoreductase activity;	EC:1.3.1.89	K05544	-
comp306417_c0_seq1	up	0.07	0.45	2.6845	1	1	0.388002	1	1	0.735273	DUS1	tRNA-dihydrouridine synthase 1	289	sp|Q6P1R4|DUS1L_HUMAN tRNA-dihydrouridine(16/17) synthase [NAD(P)(+)]-like OS=Homo sapiens GN=DUS1L PE=1 SV=1	7e-41	gnl|CDD|73368 cd02801. DUS_like_FMN. Dihydrouridine synthase-like (DUS-like) FMN-binding domain. Members of this family catalyze the reduction of the 5.6-double bond of a uridine residue on tRNA. Dihydrouridine modification of tRNA is widely observed in prokaryotes and eukaryotes. and also in some archaea. Most dihydrouridines are found in the D loop of t-RNAs. The role of dihydrouridine in tRNA …	8e-37	tr|E0V9M0|E0V9M0_PEDHC tRNA-dihydrouridine synthase. putative OS=Pediculus humanus subsp. corporis GN=Phum_PHUM016440 PE=4 SV=1	2e-41	ref|XP_623799.3| PREDICTED: tRNA-dihydrouridine synthase 1-like isoform 2 [Apis mellifera]	9e-43	lcl|E0V9M0_PEDHC/15-307 PF01207.12;Dus;	1e-43	J	GO:0017150.tRNA dihydrouridine synthase activity;GO:0008152.metabolic process;GO:0050660.flavin adenine dinucleotide binding;GO:0003824.catalytic activity;GO:0055114.oxidation-reduction process;GO:0008033.tRNA processing;	EC:1.3.1.88	K05542	-
comp10308_c0_seq1	up	0.06	0.45	2.90689	1	1	0.391114	1	1	0.738528	rimN. SUA5	tRNA threonylcarbamoyladenosine biosynthesis protein	1216	sp|Q86U90|YRDC_HUMAN YrdC domain-containing protein. mitochondrial OS=Homo sapiens GN=YRDC PE=1 SV=1	3e-53	gnl|CDD|201719 pfam01300. Sua5_yciO_yrdC. Telomere recombination. This domain has been shown to bind preferentially to dsRNA. The domain is found in SUA5 as well as HypF and YrdC. It has also been shown to be required for telomere recombniation in yeast.	1e-54	tr|Q17L90|Q17L90_AEDAE Putative uncharacterized protein OS=Aedes aegypti GN=AAEL001412 PE=4 SV=1	5e-59	ref|XP_001659198.1| hypothetical protein AaeL_AAEL001412 [Aedes aegypti] gb|EAT47485.1| conserved hypothetical protein [Aedes aegypti]	5e-59	lcl|E9IEF9_SOLIN/38-218 PF01300.13;Sua5_yciO_yrdC;	3e-58	KJ	-	-	K07566	-
comp48818_c0_seq17	up	0.06	0.12	1	1	1	0.0265782	1	1	0.363162	KAE1. OSGEP	tRNA threonylcarbamoyladenosine biosynthesis protein	161	sp|A7SXZ6|OSGEP_NEMVE Probable tRNA threonylcarbamoyladenosine biosynthesis protein osgep OS=Nematostella vectensis GN=osgep PE=3 SV=1	1e-167	gnl|CDD|185566 PTZ00340. PTZ00340. O-sialoglycoprotein endopeptidase-like protein; Provisional.	0	tr|B9T542|B9T542_RICCO O-sialoglycoprotein endopeptidase. putative OS=Ricinus communis GN=RCOM_0452810 PE=4 SV=1	0	ref|XP_003549722.1| PREDICTED: probable tRNA threonylcarbamoyladenosine biosynthesis protein osgep-like [Glycine max]	0	lcl|B9MY43_POPTR/26-304 PF00814.20;Peptidase_M22;	2e-178	O	GO:0008233.peptidase activity;GO:0008152.metabolic process;GO:0004222.metalloendopeptidase activity;GO:0003824.catalytic activity;GO:0008033.tRNA processing;GO:0046872.metal ion binding;GO:0006508.proteolysis;GO:0016787.hydrolase activity;	-	K15900	-
comp48818_c0_seq20	up	0.15	0.39	1.37851	1	1	0.299383	1	1	0.632867	KAE1. OSGEP	tRNA threonylcarbamoyladenosine biosynthesis protein	129	sp|A7SXZ6|OSGEP_NEMVE Probable tRNA threonylcarbamoyladenosine biosynthesis protein osgep OS=Nematostella vectensis GN=osgep PE=3 SV=1	1e-167	gnl|CDD|185566 PTZ00340. PTZ00340. O-sialoglycoprotein endopeptidase-like protein; Provisional.	0	tr|B9T542|B9T542_RICCO O-sialoglycoprotein endopeptidase. putative OS=Ricinus communis GN=RCOM_0452810 PE=4 SV=1	0	ref|XP_003549722.1| PREDICTED: probable tRNA threonylcarbamoyladenosine biosynthesis protein osgep-like [Glycine max]	0	lcl|B9MY43_POPTR/26-304 PF00814.20;Peptidase_M22;	2e-178	O	GO:0008233.peptidase activity;GO:0008152.metabolic process;GO:0004222.metalloendopeptidase activity;GO:0003824.catalytic activity;GO:0008033.tRNA processing;GO:0046872.metal ion binding;GO:0006508.proteolysis;GO:0016787.hydrolase activity;	-	K15900	-
comp778770_c0_seq1	up	0.05	0.19	1.926	1	1	0.078776	1	1	0.376276	miaA. TRIT1	tRNA dimethylallyltransferase	412	sp|Q9H3H1|MOD5_HUMAN tRNA dimethylallyltransferase. mitochondrial OS=Homo sapiens GN=TRIT1 PE=1 SV=1	6e-42	gnl|CDD|178349 PLN02748. PLN02748. tRNA dimethylallyltransferase.	1e-19	tr|G3MKF2|G3MKF2_9ACAR Putative uncharacterized protein OS=Amblyomma maculatum PE=2 SV=1	3e-49	ref|XP_001179363.1| PREDICTED: hypothetical protein. partial [Strongylocentrotus purpuratus] ref|XP_791099.2| PREDICTED: hypothetical protein. partial [Strongylocentrotus purpuratus]	1e-51	lcl|D6WDB1_TRICA/23-269 PF01715.12;IPPT;	5e-45	-	GO:0005524.ATP binding;GO:0008270.zinc ion binding;GO:0005622.intracellular;GO:0008033.tRNA processing;	EC:2.5.1.75	K00791	ko00908. Zeatin biosynthesis;
comp315957_c0_seq1	up	0.08	0.31	1.9542	1	1	0.216462	1	1	0.531027	miaA. TRIT1	tRNA dimethylallyltransferase	493	sp|Q9H3H1|MOD5_HUMAN tRNA dimethylallyltransferase. mitochondrial OS=Homo sapiens GN=TRIT1 PE=1 SV=1	4e-25	gnl|CDD|178856 PRK00091. miaA. tRNA delta(2)-isopentenylpyrophosphate transferase; Reviewed.	6e-32	tr|A7S8N3|A7S8N3_NEMVE Predicted protein OS=Nematostella vectensis GN=v1g235110 PE=3 SV=1	3e-30	ref|XP_001631919.1| predicted protein [Nematostella vectensis] gb|EDO39856.1| predicted protein [Nematostella vectensis]	3e-30	lcl|A7S8N3_NEMVE/45-314 PF01715.12;IPPT;	1e-31	-	GO:0005524.ATP binding;GO:0000166.nucleotide binding;GO:0016740.transferase activity;GO:0008033.tRNA processing;	EC:2.5.1.75	K00791	ko00908. Zeatin biosynthesis;
comp25360_c0_seq1	up	0.14	0.57	2.02554	0.502393	1	0.496184	1	1	0.846047	TRMT2A	tRNA (uracil-5-)-methyltransferase	1419	-	-	-	-	-	-	ref|XP_001950974.1| PREDICTED: tRNA (uracil-5-)-methyltransferase homolog A-like [Acyrthosiphon pisum]	1e-109	-	-	-	-	-	K15332	-
comp796669_c0_seq1	up	0.03	0.21	2.80735	1	1	0.0937026	1	1	0.392283	TRMT2A	tRNA (uracil-5-)-methyltransferase	382	sp|Q8IZ69|TRM2A_HUMAN tRNA (uracil-5-)-methyltransferase homolog A OS=Homo sapiens GN=TRMT2A PE=1 SV=2	9e-23	-	-	tr|E0VCT9|E0VCT9_PEDHC HpaII tinys locus 9c protein. putative OS=Pediculus humanus subsp. corporis GN=Phum_PHUM097420 PE=4 SV=1	2e-34	ref|XP_002423933.1| HpaII tiny fragments locus 9c protein. putative [Pediculus humanus corporis] gb|EEB11195.1| HpaII tiny fragments locus 9c protein. putative [Pediculus humanus corporis]	2e-34	-	-	-	GO:0006396.RNA processing;GO:0008168.methyltransferase activity;GO:0008173.RNA methyltransferase activity;GO:0008033.tRNA processing;GO:0003676.nucleic acid binding;GO:0009021.S-adenosylmethionine-dependent tRNA (m5U54) methyltransferase activity;GO:0000166.nucleotide binding;GO:0001510.RNA methylation;GO:0016740.transferase activity;GO:0032259.methylation;	-	K15332	-
comp266646_c0_seq1	up	0.08	0.29	1.85798	1	1	0.193026	1	1	0.503631	trmB. METTL1	tRNA (guanine-N7-)-methyltransferase	385	sp|Q6NU94|TRMB_XENLA tRNA (guanine-N(7)-)-methyltransferase OS=Xenopus laevis GN=mettl1 PE=2 SV=1	2e-61	gnl|CDD|202228 pfam02390. Methyltransf_4. Putative methyltransferase. This is a family of putative methyltransferases. The aligned region contains the GXGXG S-AdoMet binding site suggesting a putative methyltransferase activity.	8e-46	tr|E0VM45|E0VM45_PEDHC tRNA guanine methyltransferase. putative OS=Pediculus humanus subsp. corporis GN=Phum_PHUM300660 PE=4 SV=1	1e-63	ref|XP_002427189.1| tRNA guanine methyltransferase. putative [Pediculus humanus corporis] gb|EEB14451.1| tRNA guanine methyltransferase. putative [Pediculus humanus corporis]	1e-63	lcl|E0VM45_PEDHC/2-202 PF02390.12;Methyltransf_4;	2e-64	R	GO:0005634.nucleus;GO:0003723.RNA binding;GO:0008168.methyltransferase activity;GO:0000049.tRNA binding;GO:0008033.tRNA processing;GO:0006400.tRNA modification;GO:0016740.transferase activity;GO:0008176.tRNA (guanine-N7-)-methyltransferase activity;GO:0032259.methylation;	EC:2.1.1.33	K03439	-
comp305218_c0_seq1	up	0.06	0.4	2.73697	1	1	0.328879	1	1	0.667949	trmB. METTL1	tRNA (guanine-N7-)-methyltransferase	330	sp|Q1HPU2|TRMB_BOMMO tRNA (guanine-N(7)-)-methyltransferase OS=Bombyx mori PE=2 SV=1	8e-25	-	-	tr|C1BMF1|C1BMF1_9MAXI tRNA guanine-N7 methyltransferase OS=Caligus rogercresseyi GN=TRMB PE=2 SV=1	1e-23	ref|XP_003400805.1| PREDICTED: tRNA (guanine-N(7)-)-methyltransferase-like [Bombus terrestris]	3e-24	lcl|TRMB_BOMMO/20-229 PF02390.12;Methyltransf_4;	4e-23	R	GO:0005634.nucleus;GO:0003723.RNA binding;GO:0008168.methyltransferase activity;GO:0000049.tRNA binding;GO:0008033.tRNA processing;GO:0006400.tRNA modification;GO:0016740.transferase activity;GO:0032259.methylation;GO:0008176.tRNA (guanine-N7-)-methyltransferase activity;	EC:2.1.1.33	K03439	-
comp174812_c0_seq1	up	0.06	0.45	2.90689	1	1	0.391114	1	1	0.738528	NSUN2	tRNA (cytosine34-C5)-methyltransferase	666	sp|Q9W4M9|NSUN2_DROME tRNA (cytosine(34)-C(5))-methyltransferase OS=Drosophila melanogaster GN=CG6133 PE=2 SV=1	3e-105	gnl|CDD|30493 COG0144. Sun. tRNA and rRNA cytosine-C5-methylases [Translation. ribosomal structure and biogenesis].	2e-62	tr|E0VW57|E0VW57_PEDHC Putative uncharacterized protein OS=Pediculus humanus subsp. corporis GN=Phum_PHUM474660 PE=4 SV=1	5e-113	ref|XP_002430351.1| conserved hypothetical protein [Pediculus humanus corporis] gb|EEB17613.1| conserved hypothetical protein [Pediculus humanus corporis]	5e-113	lcl|E0VW57_PEDHC/135-347 PF01189.12;Nol1_Nop2_Fmu;	5e-111	J	GO:0016428.tRNA (cytosine-5-)-methyltransferase activity;GO:0005634.nucleus;GO:0003723.RNA binding;GO:0008168.methyltransferase activity;GO:0000049.tRNA binding;GO:0005737.cytoplasm;GO:0008033.tRNA processing;GO:0005730.nucleolus;GO:0016740.transferase activity;GO:0032259.methylation;	EC:2.1.1.203	K15335	-
comp264292_c0_seq1	up	0.05	0.43	3.10434	1	1	0.369069	1	1	0.713976	NSUN2	tRNA (cytosine34-C5)-methyltransferase	400	sp|Q08J23|NSUN2_HUMAN tRNA (cytosine(34)-C(5))-methyltransferase OS=Homo sapiens GN=NSUN2 PE=1 SV=2	4e-20	-	-	tr|E2B0Q1|E2B0Q1_CAMFO tRNA (Cytosine-5-)-methyltransferase CG6133 OS=Camponotus floridanus GN=EAG_09362 PE=4 SV=1	8e-22	gb|EFN60723.1| tRNA (cytosine-5-)-methyltransferase CG6133 [Camponotus floridanus]	7e-22	lcl|E2B0Q1_9HYME/270-444 PF01189.12;Nol1_Nop2_Fmu;	4e-24	-	GO:0016428.tRNA (cytosine-5-)-methyltransferase activity;GO:0003723.RNA binding;GO:0008168.methyltransferase activity;GO:0016740.transferase activity;GO:0032259.methylation;	EC:2.1.1.203	K15335	-
comp602491_c0_seq1	up	0.05	0.28	2.48543	1	1	0.179219	1	1	0.487883	TRIO	triple functional domain protein	434	sp|Q1LUA6|TRIO_DANRE Triple functional domain protein OS=Danio rerio GN=trio PE=3 SV=1	1e-44	-	-	tr|D6WFP9|D6WFP9_TRICA Putative uncharacterized protein OS=Tribolium castaneum GN=TcasGA2_TC003063 PE=4 SV=1	1e-61	ref|XP_003243074.1| PREDICTED: triple functional domain protein-like isoform 3 [Acyrthosiphon pisum]	2e-65	lcl|D6WFP9_TRICA/1263-1432 PF00621.15;RhoGEF;	1e-46	T	GO:0003723.RNA binding;GO:0005524.ATP binding;GO:0035335.peptidyl-tyrosine dephosphorylation;GO:0035556.intracellular signal transduction;GO:0005085.guanyl-nucleotide exchange factor activity;GO:0003964.RNA-directed DNA polymerase activity;GO:0016787.hydrolase activity;GO:0004672.protein kinase activity;GO:0000166.nucleotide binding;GO:0005622.intracellular;GO:0006468.protein phosphorylation;GO:0…	EC:2.7.11.1	K08810	-
comp362363_c0_seq1	up	0.05	0.34	2.76553	1	1	0.254323	1	1	0.578737	TRIO	triple functional domain protein	206	sp|O75962|TRIO_HUMAN Triple functional domain protein OS=Homo sapiens GN=TRIO PE=1 SV=2	6e-18	gnl|CDD|201349 pfam00621. RhoGEF. RhoGEF domain. Guanine nucleotide exchange factor for Rho/Rac/Cdc42-like GTPases Also called Dbl-homologous (DH) domain. It appears that pfam00169 domains invariably occur C-terminal to RhoGEF/DH domains.	2e-15	tr|E0VF59|E0VF59_PEDHC Huntingtin-associated protein-interacting protein. putative OS=Pediculus humanus subsp. corporis GN=Phum_PHUM149600 PE=4 SV=1	1e-28	ref|XP_003243074.1| PREDICTED: triple functional domain protein-like isoform 3 [Acyrthosiphon pisum]	4e-30	lcl|E0VF59_PEDHC/1920-2098 PF00621.15;RhoGEF;	7e-29	T	GO:0003723.RNA binding;GO:0005524.ATP binding;GO:0035335.peptidyl-tyrosine dephosphorylation;GO:0006468.protein phosphorylation;GO:0005622.intracellular;GO:0035556.intracellular signal transduction;GO:0005085.guanyl-nucleotide exchange factor activity;GO:0004725.protein tyrosine phosphatase activity;GO:0003964.RNA-directed DNA polymerase activity;GO:0016787.hydrolase activity;GO:0004672.protein k…	EC:2.7.11.1	K08810	-
comp651229_c0_seq1	up	0.08	0.17	1.08746	1	1	0.0683922	1	1	0.372153	TPP2	tripeptidyl-peptidase II	242	sp|Q64514|TPP2_MOUSE Tripeptidyl-peptidase 2 OS=Mus musculus GN=Tpp2 PE=2 SV=3	1e-19	gnl|CDD|173796 cd04857. Peptidases_S8_Tripeptidyl_Aminopeptidase_II. Peptidase S8 family domain in Tripeptidyl aminopeptidases_II. Tripeptidyl aminopeptidases II are member of the peptidase S8 or Subtilase family. Subtilases. or subtilisin-like serine proteases. have an Asp/His/Ser catalytic triad similar to that found in trypsin-like proteases. but do not share their three-dimensional structure …	4e-34	tr|E2BR93|E2BR93_HARSA Tripeptidyl-peptidase 2 OS=Harpegnathos saltator GN=EAI_01395 PE=4 SV=1	2e-26	ref|XP_395521.3| PREDICTED: tripeptidyl-peptidase 2 [Apis mellifera]	1e-26	lcl|E2AEX0_9HYME/38-512 PF00082.17;Peptidase_S8;	3e-27	O	GO:0016020.membrane;GO:0004252.serine-type endopeptidase activity;GO:0006508.proteolysis;GO:0016758.transferase activity. transferring hexosyl groups;GO:0031227.intrinsic to endoplasmic reticulum membrane;	EC:3.4.14.10	K01280	-
comp462326_c0_seq1	up	0.09	0.26	1.53051	1	1	0.159782	1	1	0.463398	TPP2	tripeptidyl-peptidase II	422	sp|Q9V6K1|TPP2_DROME Tripeptidyl-peptidase 2 OS=Drosophila melanogaster GN=TppII PE=1 SV=2	3e-29	-	-	tr|E0VUT8|E0VUT8_PEDHC Tripeptidyl-peptidase. putative OS=Pediculus humanus subsp. corporis GN=Phum_PHUM454920 PE=4 SV=1	4e-39	ref|XP_002429882.1| tripeptidyl-peptidase. putative [Pediculus humanus corporis] gb|EEB17144.1| tripeptidyl-peptidase. putative [Pediculus humanus corporis]	4e-39	lcl|E0VUT8_PEDHC/781-976 PF12580.3;TPPII;	1e-22	O	GO:0016020.membrane;GO:0004252.serine-type endopeptidase activity;GO:0016787.hydrolase activity;GO:0006508.proteolysis;GO:0016758.transferase activity. transferring hexosyl groups;GO:0031227.intrinsic to endoplasmic reticulum membrane;	EC:3.4.14.10	K01280	-
comp180030_c0_seq1	up	0.13	0.44	1.75899	1	1	0.358854	1	1	0.702375	TPP2	tripeptidyl-peptidase II	1422	-	-	-	-	-	-	-	-	-	-	-	-	EC:3.4.14.10	K01280	-
comp419803_c0_seq1	up	0.08	0.33	2.04439	1	1	0.240242	1	1	0.562194	TPP2	tripeptidyl-peptidase II	247	sp|Q9V6K1|TPP2_DROME Tripeptidyl-peptidase 2 OS=Drosophila melanogaster GN=TppII PE=1 SV=2	1e-19	-	-	tr|B3NRR3|B3NRR3_DROER GG22525 OS=Drosophila erecta GN=GG22525 PE=4 SV=1	4e-18	pdb|3LXU|X Chain X. Crystal Structure Of Tripeptidyl Peptidase 2 (Tpp Ii)	4e-18	lcl|Q7Q974_ANOGA/530-649 PB011007; Pfam-B_11007;	4e-15	O	GO:0004252.serine-type endopeptidase activity;GO:0006508.proteolysis;	EC:3.4.14.10	K01280	-
comp375396_c0_seq1	up	0.06	0.31	2.36923	1	1	0.216489	1	1	0.531027	TPP2	tripeptidyl-peptidase II	321	sp|A5PK39|TPP2_BOVIN Tripeptidyl-peptidase 2 OS=Bos taurus GN=TPP2 PE=2 SV=1	2e-28	gnl|CDD|173796 cd04857. Peptidases_S8_Tripeptidyl_Aminopeptidase_II. Peptidase S8 family domain in Tripeptidyl aminopeptidases_II. Tripeptidyl aminopeptidases II are member of the peptidase S8 or Subtilase family. Subtilases. or subtilisin-like serine proteases. have an Asp/His/Ser catalytic triad similar to that found in trypsin-like proteases. but do not share their three-dimensional structure …	4e-43	tr|E2AEX0|E2AEX0_CAMFO Tripeptidyl-peptidase 2 OS=Camponotus floridanus GN=EAG_05569 PE=4 SV=1	3e-31	gb|EFN68015.1| Tripeptidyl-peptidase 2 [Camponotus floridanus]	2e-31	lcl|A8PGZ6_BRUMA/14-154 PB068892; Pfam-B_68892;	6e-19	O	GO:0016020.membrane;GO:0004252.serine-type endopeptidase activity;GO:0016787.hydrolase activity;GO:0006508.proteolysis;GO:0016758.transferase activity. transferring hexosyl groups;GO:0031227.intrinsic to endoplasmic reticulum membrane;	EC:3.4.14.10	K01280	-
comp1053454_c0_seq1	up	0.1	0.2	1	1	1	0.0998033	1	1	0.396523	TRIM71	tripartite motif-containing protein 71	102	-	-	gnl|CDD|110440 pfam01436. NHL. NHL repeat. The NHL (NCL-1. HT2A and LIN-41) repeat is found in multiple tandem copies. It is about 40 residues long and resembles the WD repeat pfam00400. The repeats have a catalytic activity in bovine PAM (peptidyl-glycine alpha-amidating monooxygenase). proteolysis has shown that the Peptidyl-alpha-hydroxyglycine alpha-amidating lyase (PAL) activity is localised…	9e-09	tr|G6CX71|G6CX71_DANPL Putative uncharacterized protein OS=Danaus plexippus GN=KGM_17545 PE=4 SV=1	7e-12	gb|EHJ74161.1| hypothetical protein KGM_17545 [Danaus plexippus]	6e-12	lcl|B7PFU9_IXOSC/412-439 PF01436.16;NHL;	7e-12	-	GO:0046872.metal ion binding;GO:0008270.zinc ion binding;GO:0005622.intracellular;	-	K12035	-
comp710352_c0_seq1	up	0.09	0.18	1	1	1	0.0794643	1	1	0.376276	TRIM71	tripartite motif-containing protein 71	225	sp|Q03601|NHL1_CAEEL RING finger protein nhl-1 OS=Caenorhabditis elegans GN=nhl-1 PE=1 SV=2	3e-20	-	-	tr|E9IWA3|E9IWA3_SOLIN Putative uncharacterized protein (Fragment) OS=Solenopsis invicta GN=SINV_06003 PE=4 SV=1	2e-46	gb|EFZ15151.1| hypothetical protein SINV_06003 [Solenopsis invicta]	2e-46	lcl|E2B0L9_9HYME/6-53 PF13923.1;zf-C3HC4_2;	5e-21	-	GO:0042995.cell projection;GO:0005622.intracellular;GO:0030027.lamellipodium;GO:0005737.cytoplasm;GO:0048471.perinuclear region of cytoplasm;GO:0016874.ligase activity;GO:0046872.metal ion binding;GO:0005794.Golgi apparatus;GO:0008270.zinc ion binding;	-	K12035	-
comp588778_c0_seq1	up	0.11	0.23	1.06413	1	1	0.130535	1	1	0.431293	TRIM71	tripartite motif-containing protein 71	265	sp|Q9V4M2|WECH_DROME Protein wech OS=Drosophila melanogaster GN=wech PE=1 SV=2	6e-20	gnl|CDD|110440 pfam01436. NHL. NHL repeat. The NHL (NCL-1. HT2A and LIN-41) repeat is found in multiple tandem copies. It is about 40 residues long and resembles the WD repeat pfam00400. The repeats have a catalytic activity in bovine PAM (peptidyl-glycine alpha-amidating monooxygenase). proteolysis has shown that the Peptidyl-alpha-hydroxyglycine alpha-amidating lyase (PAL) activity is localised…	8e-10	tr|B4HP45|B4HP45_DROSE GM21930 OS=Drosophila sechellia GN=GM21930 PE=4 SV=1	1e-48	ref|XP_002034534.1| GM21930 [Drosophila sechellia] gb|EDW48547.1| GM21930 [Drosophila sechellia]	9e-49	lcl|A7SIM9_NEMVE/467-558 PF08450.7;SGL;	4e-12	-	GO:0046872.metal ion binding;GO:0008270.zinc ion binding;	-	K12035	-
comp12570_c0_seq1	up	0.13	1.6	3.62149	0.252399	1	0.725556	1	1	0.98435	TPI. tpiA	triosephosphate isomerase (TIM)	1088	sp|P82204|TPIS_BOMMO Triosephosphate isomerase OS=Bombyx mori GN=Tpi PE=1 SV=2	2e-116	gnl|CDD|185560 PTZ00333. PTZ00333. triosephosphate isomerase; Provisional.	5e-129	tr|Q09KA2|Q09KA2_BLAGE Triosephosphate isomerase OS=Blattella germanica GN=tpi PE=2 SV=1	1e-127	gb|ABI63547.1| triosephosphate isomerase [Blattella germanica]	1e-127	lcl|E2AJK8_9HYME/5-243 PF00121.13;TIM;	2e-122	G	GO:0005575.cellular_component;GO:0008152.metabolic process;GO:0006094.gluconeogenesis;GO:0016853.isomerase activity;GO:0006096.glycolysis;GO:0004807.triose-phosphate isomerase activity;GO:0003824.catalytic activity;GO:0003674.molecular_function;GO:0006098.pentose-phosphate shunt;GO:0006633.fatty acid biosynthetic process;GO:0008150.biological_process;GO:0008610.lipid biosynthetic process;	EC:5.3.1.1	K01803	ko00010. Glycolysis / Gluconeogenesis;ko00051. Fructose and mannose metabolism;ko00562. Inositol phosphate metabolism;ko00710. Carbon fixation in photosynthetic organisms;
comp460949_c0_seq1	up	0.1	0.2	1	1	1	0.0998033	1	1	0.396523	E3.1.1.3	triacylglycerol lipase	201	sp|O46108|LIP3_DROME Lipase 3 OS=Drosophila melanogaster GN=Lip3 PE=2 SV=1	1e-15	-	-	tr|Q7QH37|Q7QH37_ANOGA AGAP003500-PA OS=Anopheles gambiae GN=AGAP003500 PE=4 SV=4	5e-19	ref|XP_003246829.1| PREDICTED: lipase 3-like [Acyrthosiphon pisum]	7e-21	lcl|Q7QBX7_ANOGA/119-323 PF00561.15;Abhydrolase_1;	3e-20	I	GO:0006629.lipid metabolic process;	EC:3.1.1.3	K01046	ko00561. Glycerolipid metabolism;
comp772363_c0_seq1	up	0.09	0.22	1.28951	1	1	0.117525	1	1	0.417292	E3.1.1.3	triacylglycerol lipase	321	sp|P81139|LIPR2_CAVPO Pancreatic lipase-related protein 2 OS=Cavia porcellus GN=PNLIPRP2 PE=1 SV=1	1e-12	gnl|CDD|29805 cd00707. Pancreat_lipase_like. Pancreatic lipase-like enzymes. Lipases are esterases that can hydrolyze long-chain acyl-triglycerides into di- and monoglycerides. glycerol. and free fatty acids at a water/lipid interface. A typical feature of lipases is "interfacial activation." the process of becoming active at the lipid/water interface. although several examples of lipases have be…	3e-29	tr|G6CWP5|G6CWP5_DANPL Putative uncharacterized protein OS=Danaus plexippus GN=KGM_03143 PE=4 SV=1	6e-45	ref|XP_001944556.1| PREDICTED: hypothetical protein LOC100158740 [Acyrthosiphon pisum]	4e-54	lcl|E0VAX8_PEDHC/20-350 PF00151.14;Lipase;	3e-45	-	GO:0009395.phospholipid catabolic process;GO:0016042.lipid catabolic process;GO:0005615.extracellular space;GO:0047714.galactolipase activity;GO:0003824.catalytic activity;GO:0004620.phospholipase activity;GO:0046872.metal ion binding;GO:0019376.galactolipid catabolic process;GO:0016787.hydrolase activity;GO:0005509.calcium ion binding;GO:0047372.acylglycerol lipase activity;GO:0004806.triglyceri…	EC:3.1.1.3	K01046	ko00561. Glycerolipid metabolism;
comp803432_c0_seq1	up	0.03	0.18	2.58496	1	1	0.0633017	1	1	0.372153	E3.1.1.3	triacylglycerol lipase	389	sp|Q29458|LIPG_BOVIN Gastric triacylglycerol lipase OS=Bos taurus GN=LIPF PE=1 SV=1	1e-19	gnl|CDD|166513 PLN02872. PLN02872. triacylglycerol lipase.	7e-20	tr|G6CSV1|G6CSV1_DANPL Acidic lipase OS=Danaus plexippus GN=KGM_19767 PE=4 SV=1	1e-24	gb|EHJ75673.1| acidic lipase [Danaus plexippus]	9e-25	lcl|Q29DC9_DROPS/32-94 PF04083.11;Abhydro_lipase;	3e-11	I	GO:0006629.lipid metabolic process;	EC:3.1.1.3	K01046	ko00561. Glycerolipid metabolism;
comp49532_c0_seq2	up	2.92	5.88	1.00985	0.258641	0.907778	0.517941	1	1	0.865323	TPS	trehalose 6-phosphate synthase/phosphatase	386	sp|Q9LMI0|TPS7_ARATH Probable alpha.alpha-trehalose-phosphate synthase [UDP-forming] 7 OS=Arabidopsis thaliana GN=TPS7 PE=1 SV=1	0	gnl|CDD|177855 PLN02205. PLN02205. alpha.alpha-trehalose-phosphate synthase [UDP-forming].	0	tr|B9S8D6|B9S8D6_RICCO Trehalose-6-phosphate synthase. putative OS=Ricinus communis GN=RCOM_1251280 PE=4 SV=1	0	ref|XP_002522255.1| trehalose-6-phosphate synthase. putative [Ricinus communis] gb|EEF40113.1| trehalose-6-phosphate synthase. putative [Ricinus communis]	0	lcl|B9I1H4_POPTR/61-546 PF00982.16;Glyco_transf_20;	0	G	GO:0008152.metabolic process;GO:0005992.trehalose biosynthetic process;GO:0003824.catalytic activity;GO:0004805.trehalose-phosphatase activity;GO:0016757.transferase activity. transferring glycosyl groups;GO:0016787.hydrolase activity;GO:0003825.alpha.alpha-trehalose-phosphate synthase (UDP-forming) activity;GO:0016740.transferase activity;	EC:2.4.1.15 3.1.3.12	K16055	ko00500. Starch and sucrose metabolism;
comp46238_c0_seq2	up	3.81	7.84	1.04106	0.198509	0.92466	0.383538	1	1	0.730713	TPS	trehalose 6-phosphate synthase/phosphatase	1706	sp|Q9ZV48|TPS11_ARATH Probable alpha.alpha-trehalose-phosphate synthase [UDP-forming] 11 OS=Arabidopsis thaliana GN=TPS11 PE=2 SV=1	0	gnl|CDD|177855 PLN02205. PLN02205. alpha.alpha-trehalose-phosphate synthase [UDP-forming].	0	tr|A9ZSX8|A9ZSX8_SOLLC Trehalose-6-phosphate synthase OS=Solanum lycopersicum GN=SlTPS1 PE=2 SV=1	0	ref|NP_001233896.1| trehalose-6-phosphate synthase [Solanum lycopersicum] dbj|BAF98176.1| trehalose-6-phosphate synthase [Solanum lycopersicum]	0	lcl|A9ZSX8_SOLLC/598-833 PF02358.11;Trehalose_PPase;	5e-110	G	GO:0008152.metabolic process;GO:0005992.trehalose biosynthetic process;GO:0003824.catalytic activity;GO:0004805.trehalose-phosphatase activity;GO:0016757.transferase activity. transferring glycosyl groups;GO:0016787.hydrolase activity;GO:0003825.alpha.alpha-trehalose-phosphate synthase (UDP-forming) activity;GO:0016740.transferase activity;	EC:2.4.1.15 3.1.3.12	K16055	ko00500. Starch and sucrose metabolism;
comp27253_c0_seq1	up	2.52	5.22	1.05063	0.368529	0.852305	0.550013	1	1	0.89136	TPS	trehalose 6-phosphate synthase/phosphatase	728	-	-	-	-	-	-	-	-	-	-	-	-	EC:2.4.1.15 3.1.3.12	K16055	ko00500. Starch and sucrose metabolism;
comp49532_c0_seq3	up	3.37	7.03	1.06078	0.175831	0.943609	0.418285	1	1	0.767998	TPS	trehalose 6-phosphate synthase/phosphatase	311	sp|Q9LMI0|TPS7_ARATH Probable alpha.alpha-trehalose-phosphate synthase [UDP-forming] 7 OS=Arabidopsis thaliana GN=TPS7 PE=1 SV=1	0	gnl|CDD|177855 PLN02205. PLN02205. alpha.alpha-trehalose-phosphate synthase [UDP-forming].	0	tr|B9S8D6|B9S8D6_RICCO Trehalose-6-phosphate synthase. putative OS=Ricinus communis GN=RCOM_1251280 PE=4 SV=1	0	ref|XP_002522255.1| trehalose-6-phosphate synthase. putative [Ricinus communis] gb|EEF40113.1| trehalose-6-phosphate synthase. putative [Ricinus communis]	0	lcl|B9I1H4_POPTR/61-546 PF00982.16;Glyco_transf_20;	0	G	GO:0008152.metabolic process;GO:0005992.trehalose biosynthetic process;GO:0003824.catalytic activity;GO:0004805.trehalose-phosphatase activity;GO:0016757.transferase activity. transferring glycosyl groups;GO:0016787.hydrolase activity;GO:0003825.alpha.alpha-trehalose-phosphate synthase (UDP-forming) activity;GO:0016740.transferase activity;	EC:2.4.1.15 3.1.3.12	K16055	ko00500. Starch and sucrose metabolism;
comp49950_c0_seq6	up	11.62	25.2	1.11681	0.025177	0.989162	0.0409399	1	1	0.363162	TPS	trehalose 6-phosphate synthase/phosphatase	4373	sp|O80738|TPS10_ARATH Probable alpha.alpha-trehalose-phosphate synthase [UDP-forming] 10 OS=Arabidopsis thaliana GN=TPS10 PE=2 SV=1	0	gnl|CDD|177855 PLN02205. PLN02205. alpha.alpha-trehalose-phosphate synthase [UDP-forming].	0	tr|A5B8V9|A5B8V9_VITVI Putative uncharacterized protein OS=Vitis vinifera GN=VITISV_024248 PE=4 SV=1	0	gb|ACI62866.1| trehalose 6-phosphate synthase [Gossypium arboreum]	0	lcl|B9S4L7_RICCO/59-546 PF00982.16;Glyco_transf_20;	0	G	GO:0008152.metabolic process;GO:0005992.trehalose biosynthetic process;GO:0003824.catalytic activity;GO:0004805.trehalose-phosphatase activity;GO:0016757.transferase activity. transferring glycosyl groups;GO:0016787.hydrolase activity;GO:0003825.alpha.alpha-trehalose-phosphate synthase (UDP-forming) activity;GO:0016740.transferase activity;	EC:2.4.1.15 3.1.3.12	K16055	ko00500. Starch and sucrose metabolism;
comp49950_c0_seq4	up	11.62	25.21	1.11739	0.025177	0.989162	0.0408055	1	1	0.363162	TPS	trehalose 6-phosphate synthase/phosphatase	4401	sp|O80738|TPS10_ARATH Probable alpha.alpha-trehalose-phosphate synthase [UDP-forming] 10 OS=Arabidopsis thaliana GN=TPS10 PE=2 SV=1	0	gnl|CDD|177855 PLN02205. PLN02205. alpha.alpha-trehalose-phosphate synthase [UDP-forming].	0	tr|A5B8V9|A5B8V9_VITVI Putative uncharacterized protein OS=Vitis vinifera GN=VITISV_024248 PE=4 SV=1	0	gb|ACI62866.1| trehalose 6-phosphate synthase [Gossypium arboreum]	0	lcl|B9S4L7_RICCO/59-546 PF00982.16;Glyco_transf_20;	0	G	GO:0008152.metabolic process;GO:0005992.trehalose biosynthetic process;GO:0003824.catalytic activity;GO:0004805.trehalose-phosphatase activity;GO:0016757.transferase activity. transferring glycosyl groups;GO:0016787.hydrolase activity;GO:0003825.alpha.alpha-trehalose-phosphate synthase (UDP-forming) activity;GO:0016740.transferase activity;	EC:2.4.1.15 3.1.3.12	K16055	ko00500. Starch and sucrose metabolism;
comp49950_c0_seq8	up	14.66	32.07	1.12934	0.010163	0.995628	0.0178935	1	1	0.363162	TPS	trehalose 6-phosphate synthase/phosphatase	3518	sp|O80738|TPS10_ARATH Probable alpha.alpha-trehalose-phosphate synthase [UDP-forming] 10 OS=Arabidopsis thaliana GN=TPS10 PE=2 SV=1	0	gnl|CDD|177855 PLN02205. PLN02205. alpha.alpha-trehalose-phosphate synthase [UDP-forming].	0	tr|A5B8V9|A5B8V9_VITVI Putative uncharacterized protein OS=Vitis vinifera GN=VITISV_024248 PE=4 SV=1	0	gb|ACI62866.1| trehalose 6-phosphate synthase [Gossypium arboreum]	0	lcl|B9S4L7_RICCO/59-546 PF00982.16;Glyco_transf_20;	0	G	GO:0008152.metabolic process;GO:0005992.trehalose biosynthetic process;GO:0003824.catalytic activity;GO:0004805.trehalose-phosphatase activity;GO:0016757.transferase activity. transferring glycosyl groups;GO:0016787.hydrolase activity;GO:0003825.alpha.alpha-trehalose-phosphate synthase (UDP-forming) activity;GO:0016740.transferase activity;	EC:2.4.1.15 3.1.3.12	K16055	ko00500. Starch and sucrose metabolism;
comp49950_c0_seq2	up	12.35	27.04	1.13058	0.0128031	0.994837	0.0314583	1	1	0.363162	TPS	trehalose 6-phosphate synthase/phosphatase	4462	sp|O80738|TPS10_ARATH Probable alpha.alpha-trehalose-phosphate synthase [UDP-forming] 10 OS=Arabidopsis thaliana GN=TPS10 PE=2 SV=1	0	gnl|CDD|177855 PLN02205. PLN02205. alpha.alpha-trehalose-phosphate synthase [UDP-forming].	0	tr|A5B8V9|A5B8V9_VITVI Putative uncharacterized protein OS=Vitis vinifera GN=VITISV_024248 PE=4 SV=1	0	gb|ACI62866.1| trehalose 6-phosphate synthase [Gossypium arboreum]	0	lcl|B9S4L7_RICCO/59-546 PF00982.16;Glyco_transf_20;	0	G	GO:0008152.metabolic process;GO:0005992.trehalose biosynthetic process;GO:0003824.catalytic activity;GO:0004805.trehalose-phosphatase activity;GO:0016757.transferase activity. transferring glycosyl groups;GO:0016787.hydrolase activity;GO:0003825.alpha.alpha-trehalose-phosphate synthase (UDP-forming) activity;GO:0016740.transferase activity;	EC:2.4.1.15 3.1.3.12	K16055	ko00500. Starch and sucrose metabolism;
comp43099_c1_seq1	up	15.63	36.38	1.21883	0.00430939	0.998222	0.00685049	1	1	0.363162	TPS	trehalose 6-phosphate synthase/phosphatase	1492	sp|Q9ZV48|TPS11_ARATH Probable alpha.alpha-trehalose-phosphate synthase [UDP-forming] 11 OS=Arabidopsis thaliana GN=TPS11 PE=2 SV=1	7e-168	gnl|CDD|177855 PLN02205. PLN02205. alpha.alpha-trehalose-phosphate synthase [UDP-forming].	1e-180	tr|C0PKN3|C0PKN3_MAIZE Putative uncharacterized protein OS=Zea mays PE=2 SV=1	0	gb|ACN35749.1| unknown [Zea mays]	0	lcl|A9ZSX8_SOLLC/598-833 PF02358.11;Trehalose_PPase;	2e-117	G	GO:0008152.metabolic process;GO:0005992.trehalose biosynthetic process;GO:0003824.catalytic activity;	EC:2.4.1.15 3.1.3.12	K16055	ko00500. Starch and sucrose metabolism;
comp49950_c0_seq3	up	16.45	38.75	1.23611	0.00149644	0.999425	0.00463602	1	1	0.363162	TPS	trehalose 6-phosphate synthase/phosphatase	4407	sp|O80738|TPS10_ARATH Probable alpha.alpha-trehalose-phosphate synthase [UDP-forming] 10 OS=Arabidopsis thaliana GN=TPS10 PE=2 SV=1	0	gnl|CDD|177855 PLN02205. PLN02205. alpha.alpha-trehalose-phosphate synthase [UDP-forming].	0	tr|A5B8V9|A5B8V9_VITVI Putative uncharacterized protein OS=Vitis vinifera GN=VITISV_024248 PE=4 SV=1	0	gb|ACI62866.1| trehalose 6-phosphate synthase [Gossypium arboreum]	0	lcl|B9S4L7_RICCO/59-546 PF00982.16;Glyco_transf_20;	0	G	GO:0008152.metabolic process;GO:0005992.trehalose biosynthetic process;GO:0003824.catalytic activity;GO:0004805.trehalose-phosphatase activity;GO:0016757.transferase activity. transferring glycosyl groups;GO:0016787.hydrolase activity;GO:0003825.alpha.alpha-trehalose-phosphate synthase (UDP-forming) activity;GO:0016740.transferase activity;	EC:2.4.1.15 3.1.3.12	K16055	ko00500. Starch and sucrose metabolism;
comp49950_c0_seq5	up	16.47	38.82	1.23696	0.00149644	0.999425	0.00457319	1	1	0.363162	TPS	trehalose 6-phosphate synthase/phosphatase	4379	sp|O80738|TPS10_ARATH Probable alpha.alpha-trehalose-phosphate synthase [UDP-forming] 10 OS=Arabidopsis thaliana GN=TPS10 PE=2 SV=1	0	gnl|CDD|177855 PLN02205. PLN02205. alpha.alpha-trehalose-phosphate synthase [UDP-forming].	0	tr|A5B8V9|A5B8V9_VITVI Putative uncharacterized protein OS=Vitis vinifera GN=VITISV_024248 PE=4 SV=1	0	gb|ACI62866.1| trehalose 6-phosphate synthase [Gossypium arboreum]	0	lcl|B9S4L7_RICCO/59-546 PF00982.16;Glyco_transf_20;	0	G	GO:0008152.metabolic process;GO:0005992.trehalose biosynthetic process;GO:0003824.catalytic activity;GO:0004805.trehalose-phosphatase activity;GO:0016757.transferase activity. transferring glycosyl groups;GO:0016787.hydrolase activity;GO:0003825.alpha.alpha-trehalose-phosphate synthase (UDP-forming) activity;GO:0016740.transferase activity;	EC:2.4.1.15 3.1.3.12	K16055	ko00500. Starch and sucrose metabolism;
comp49950_c0_seq1	up	17.11	40.39	1.23916	0.00179673	0.999285	0.00370939	1	1	0.363162	TPS	trehalose 6-phosphate synthase/phosphatase	4468	sp|O80738|TPS10_ARATH Probable alpha.alpha-trehalose-phosphate synthase [UDP-forming] 10 OS=Arabidopsis thaliana GN=TPS10 PE=2 SV=1	0	gnl|CDD|177855 PLN02205. PLN02205. alpha.alpha-trehalose-phosphate synthase [UDP-forming].	0	tr|A5B8V9|A5B8V9_VITVI Putative uncharacterized protein OS=Vitis vinifera GN=VITISV_024248 PE=4 SV=1	0	gb|ACI62866.1| trehalose 6-phosphate synthase [Gossypium arboreum]	0	lcl|B9S4L7_RICCO/59-546 PF00982.16;Glyco_transf_20;	0	G	GO:0008152.metabolic process;GO:0005992.trehalose biosynthetic process;GO:0003824.catalytic activity;GO:0004805.trehalose-phosphatase activity;GO:0016757.transferase activity. transferring glycosyl groups;GO:0016787.hydrolase activity;GO:0003825.alpha.alpha-trehalose-phosphate synthase (UDP-forming) activity;GO:0016740.transferase activity;	EC:2.4.1.15 3.1.3.12	K16055	ko00500. Starch and sucrose metabolism;
comp49950_c0_seq7	up	20.69	48.98	1.24326	0.000628528	0.999745	0.0012401	0.601985	1	0.363162	TPS	trehalose 6-phosphate synthase/phosphatase	3524	sp|O80738|TPS10_ARATH Probable alpha.alpha-trehalose-phosphate synthase [UDP-forming] 10 OS=Arabidopsis thaliana GN=TPS10 PE=2 SV=1	0	gnl|CDD|177855 PLN02205. PLN02205. alpha.alpha-trehalose-phosphate synthase [UDP-forming].	0	tr|A5B8V9|A5B8V9_VITVI Putative uncharacterized protein OS=Vitis vinifera GN=VITISV_024248 PE=4 SV=1	0	gb|ACI62866.1| trehalose 6-phosphate synthase [Gossypium arboreum]	0	lcl|B9S4L7_RICCO/59-546 PF00982.16;Glyco_transf_20;	0	G	GO:0008152.metabolic process;GO:0005992.trehalose biosynthetic process;GO:0003824.catalytic activity;GO:0004805.trehalose-phosphatase activity;GO:0016757.transferase activity. transferring glycosyl groups;GO:0016787.hydrolase activity;GO:0003825.alpha.alpha-trehalose-phosphate synthase (UDP-forming) activity;GO:0016740.transferase activity;	EC:2.4.1.15 3.1.3.12	K16055	ko00500. Starch and sucrose metabolism;
comp49950_c0_seq9	up	7.69	19.77	1.36226	0.0189881	0.993272	0.036678	1	1	0.363162	TPS	trehalose 6-phosphate synthase/phosphatase	235	sp|O80738|TPS10_ARATH Probable alpha.alpha-trehalose-phosphate synthase [UDP-forming] 10 OS=Arabidopsis thaliana GN=TPS10 PE=2 SV=1	0	gnl|CDD|177855 PLN02205. PLN02205. alpha.alpha-trehalose-phosphate synthase [UDP-forming].	0	tr|A5B8V9|A5B8V9_VITVI Putative uncharacterized protein OS=Vitis vinifera GN=VITISV_024248 PE=4 SV=1	0	gb|ACI62866.1| trehalose 6-phosphate synthase [Gossypium arboreum]	0	lcl|B9S4L7_RICCO/59-546 PF00982.16;Glyco_transf_20;	0	G	GO:0008152.metabolic process;GO:0005992.trehalose biosynthetic process;GO:0003824.catalytic activity;GO:0004805.trehalose-phosphatase activity;GO:0016757.transferase activity. transferring glycosyl groups;GO:0016787.hydrolase activity;GO:0003825.alpha.alpha-trehalose-phosphate synthase (UDP-forming) activity;GO:0016740.transferase activity;	EC:2.4.1.15 3.1.3.12	K16055	ko00500. Starch and sucrose metabolism;
comp215499_c0_seq1	up	0.09	0.37	2.03953	1	1	0.286948	1	1	0.618003	TPS	trehalose 6-phosphate synthase/phosphatase	438	sp|A1TFL3|OTSA_MYCVP Trehalose-phosphate synthase OS=Mycobacterium vanbaalenii (strain DSM 7251 / PYR-1) GN=otsA PE=3 SV=1	3e-21	gnl|CDD|99963 cd03788. GT1_TPS. Trehalose-6-Phosphate Synthase (TPS) is a glycosyltransferase that catalyses the synthesis of alpha.alpha-1.1-trehalose-6-phosphate from glucose-6-phosphate using a UDP-glucose donor. It is a key enzyme in the trehalose synthesis pathway. Trehalose is a nonreducing disaccharide present in a wide variety of organisms and may serve as a source of energy and carbon. I…	4e-44	tr|C1K311|C1K311_SPOEX Trehalose 6-phosphate synthase isoform I OS=Spodoptera exigua GN=tps PE=2 SV=1	7e-54	ref|XP_001943616.1| PREDICTED: alpha.alpha-trehalose-phosphate synthase [UDP-forming] A-like isoform 1 [Acyrthosiphon pisum]	2e-63	lcl|E2BI26_9HYME/12-151 PF00982.16;Glyco_transf_20;	9e-58	G	GO:0008152.metabolic process;GO:0016757.transferase activity. transferring glycosyl groups;GO:0005992.trehalose biosynthetic process;GO:0016740.transferase activity;GO:0003824.catalytic activity;	EC:2.4.1.15 3.1.3.12	K16055	ko00500. Starch and sucrose metabolism;
comp163680_c0_seq1	up	0.04	0.61	3.93074	0.502393	1	0.59112	1	1	0.922084	TPS	trehalose 6-phosphate synthase/phosphatase	1560	-	-	-	-	tr|A3EY17|A3EY17_MACHI Putative trehalose-6-phosphate synthase 1 (Fragment) OS=Maconellicoccus hirsutus PE=2 SV=1	1e-138	gb|AEW67358.1| trehalose-6-phosphate synthase [Coptotermes formosanus]	9e-178	lcl|A3EY17_MACHI/38-228 PF02358.11;Trehalose_PPase;	2e-100	-	GO:0008152.metabolic process;GO:0005992.trehalose biosynthetic process;GO:0003824.catalytic activity;GO:0004805.trehalose-phosphatase activity;GO:0016757.transferase activity. transferring glycosyl groups;GO:0016787.hydrolase activity;GO:0003825.alpha.alpha-trehalose-phosphate synthase (UDP-forming) activity;GO:0016740.transferase activity;	EC:2.4.1.15 3.1.3.12	K16055	ko00500. Starch and sucrose metabolism;
comp324090_c0_seq1	up	0.02	0.31	3.9542	1	1	0.215451	1	1	0.531027	TPS	trehalose 6-phosphate synthase/phosphatase	883	sp|P40387|TPS1_SCHPO Alpha.alpha-trehalose-phosphate synthase [UDP-forming] OS=Schizosaccharomyces pombe (strain 972 / ATCC 24843) GN=tps1 PE=1 SV=2	1e-64	gnl|CDD|99963 cd03788. GT1_TPS. Trehalose-6-Phosphate Synthase (TPS) is a glycosyltransferase that catalyses the synthesis of alpha.alpha-1.1-trehalose-6-phosphate from glucose-6-phosphate using a UDP-glucose donor. It is a key enzyme in the trehalose synthesis pathway. Trehalose is a nonreducing disaccharide present in a wide variety of organisms and may serve as a source of energy and carbon. I…	2e-144	tr|C8CGD1|C8CGD1_NILLU Trehalose 6-phosphate synthase OS=Nilaparvata lugens PE=2 SV=1	3e-146	ref|XP_003244824.1| PREDICTED: alpha.alpha-trehalose-phosphate synthase [UDP-forming] A-like isoform 2 [Acyrthosiphon pisum]	2e-165	lcl|C8CGD1_NILLU/13-494 PF00982.16;Glyco_transf_20;	5e-151	G	GO:0016757.transferase activity. transferring glycosyl groups;GO:0008152.metabolic process;GO:0005992.trehalose biosynthetic process;GO:0003825.alpha.alpha-trehalose-phosphate synthase (UDP-forming) activity;GO:0016740.transferase activity;GO:0003824.catalytic activity;	EC:2.4.1.15 3.1.3.12	K16055	ko00500. Starch and sucrose metabolism;
comp40632_c0_seq1	up	1.04	2.71	1.38171	0.316099	0.936295	0.736327	1	1	0.986273	otsB	trehalose 6-phosphate phosphatase	1853	-	-	gnl|CDD|178192 PLN02580. PLN02580. trehalose-phosphatase.	0	tr|B9T2V9|B9T2V9_RICCO Trehalose-6-phosphate synthase. putative OS=Ricinus communis GN=RCOM_0196180 PE=4 SV=1	0	ref|XP_002532578.1| trehalose-6-phosphate synthase. putative [Ricinus communis] gb|EEF29812.1| trehalose-6-phosphate synthase. putative [Ricinus communis]	0	lcl|B9T2V9_RICCO/123-367 PF02358.11;Trehalose_PPase;	4e-134	-	GO:0004805.trehalose-phosphatase activity;GO:0016787.hydrolase activity;GO:0008152.metabolic process;GO:0005992.trehalose biosynthetic process;GO:0003824.catalytic activity;	EC:3.1.3.12	K01087	ko00500. Starch and sucrose metabolism;
comp40632_c0_seq2	up	0.5	1.72	1.78241	0.252399	1	0.888246	1	1	0.99281	otsB	trehalose 6-phosphate phosphatase	776	-	-	gnl|CDD|178192 PLN02580. PLN02580. trehalose-phosphatase.	0	tr|B9T2V9|B9T2V9_RICCO Trehalose-6-phosphate synthase. putative OS=Ricinus communis GN=RCOM_0196180 PE=4 SV=1	0	ref|XP_002532578.1| trehalose-6-phosphate synthase. putative [Ricinus communis] gb|EEF29812.1| trehalose-6-phosphate synthase. putative [Ricinus communis]	0	lcl|B9T2V9_RICCO/123-367 PF02358.11;Trehalose_PPase;	4e-134	-	GO:0004805.trehalose-phosphatase activity;GO:0016787.hydrolase activity;GO:0008152.metabolic process;GO:0005992.trehalose biosynthetic process;GO:0003824.catalytic activity;	EC:3.1.3.12	K01087	ko00500. Starch and sucrose metabolism;
comp445721_c0_seq1	up	0.08	0.22	1.45943	1	1	0.11577	1	1	0.414661	TRPO3. MTR10	transportin-3	741	sp|Q6P2B1|TNPO3_MOUSE Transportin-3 OS=Mus musculus GN=Tnpo3 PE=1 SV=1	4e-34	-	-	tr|E0VRR5|E0VRR5_PEDHC Transportin-3. putative OS=Pediculus humanus subsp. corporis GN=Phum_PHUM401850 PE=4 SV=1	3e-44	ref|XP_002428809.1| transportin-3. putative [Pediculus humanus corporis] gb|EEB16071.1| transportin-3. putative [Pediculus humanus corporis]	2e-44	-	-	-	GO:0006886.intracellular protein transport;GO:0008565.protein transporter activity;GO:0005622.intracellular;GO:0005488.binding;	-	K15436	-
comp117177_c0_seq1	up	0.08	0.9	3.49185	0.502393	1	0.851999	1	1	0.992331	SSR3	translocon-associated protein subunit gamma	749	sp|Q9UNL2|SSRG_HUMAN Translocon-associated protein subunit gamma OS=Homo sapiens GN=SSR3 PE=1 SV=1	3e-80	gnl|CDD|148593 pfam07074. TRAP-gamma. Translocon-associated protein. gamma subunit (TRAP-gamma). This family consists of several eukaryotic translocon-associated protein. gamma subunit (TRAP-gamma) sequences. The translocation site (translocon). at which nascent polypeptides pass through the endoplasmic reticulum membrane. contains a component previously called 'signal sequence receptor' that is …	9e-106	tr|E2C5D7|E2C5D7_HARSA Translocon-associated protein subunit gamma OS=Harpegnathos saltator GN=EAI_16518 PE=4 SV=1	8e-87	ref|XP_624674.1| PREDICTED: translocon-associated protein subunit gamma-like [Apis mellifera] ref|XP_001119895.1| PREDICTED: translocon-associated protein subunit gamma-like [Apis mellifera]	1e-87	lcl|E2C5D7_9HYME/11-180 PF07074.7;TRAP-gamma;	3e-87	U	GO:0016020.membrane;GO:0005783.endoplasmic reticulum;GO:0030176.integral to endoplasmic reticulum membrane;GO:0006613.cotranslational protein targeting to membrane;GO:0005784.Sec61 translocon complex;GO:0016021.integral to membrane;GO:0005789.endoplasmic reticulum membrane;	-	K13251	ko04141. Protein processing in endoplasmic reticulum;
comp2448_c0_seq1	up	0.13	0.88	2.75899	0.502393	1	0.799826	1	1	0.992105	SSR4	translocon-associated protein subunit delta	1243	sp|Q07984|SSRD_RAT Translocon-associated protein subunit delta OS=Rattus norvegicus GN=Ssr4 PE=2 SV=1	1e-38	gnl|CDD|147539 pfam05404. TRAP-delta. Translocon-associated protein. delta subunit precursor (TRAP-delta). This family consists of several eukaryotic translocon-associated protein. delta subunit precursors (TRAP-delta or SSR-delta). The exact function of this protein is unknown.	2e-70	tr|E0W0A0|E0W0A0_PEDHC Translocon-associated protein subunit delta. putative OS=Pediculus humanus subsp. corporis GN=Phum_PHUM548270 PE=4 SV=1	1e-56	ref|XP_002431794.1| translocon-associated protein subunit delta precursor. putative [Pediculus humanus corporis] gb|EEB19056.1| translocon-associated protein subunit delta precursor. putative [Pediculus humanus corporis]	1e-56	lcl|E0W0A0_PEDHC/4-170 PF05404.7;TRAP-delta;	3e-57	U	GO:0016020.membrane;GO:0005783.endoplasmic reticulum;GO:0016021.integral to membrane;GO:0005789.endoplasmic reticulum membrane;	-	K04571	ko04141. Protein processing in endoplasmic reticulum;
comp110784_c0_seq1	up	0.33	0.93	1.49476	0.502393	1	0.717557	1	1	0.982663	SSR2	translocon-associated protein subunit beta	781	sp|Q5E9E4|SSRB_BOVIN Translocon-associated protein subunit beta OS=Bos taurus GN=SSR2 PE=2 SV=1	2e-48	gnl|CDD|191363 pfam05753. TRAP_beta. Translocon-associated protein beta (TRAPB). This family consists of several eukaryotic translocon-associated protein beta (TRAPB) or signal sequence receptor beta subunit (SSR-beta) proteins. The normal translocation of nascent polypeptides into the lumen of the endoplasmic reticulum (ER) is thought to be aided in part by a translocon-associated protein (TRAP)…	3e-66	tr|E0VR09|E0VR09_PEDHC Translocon-associated protein subunit beta. putative OS=Pediculus humanus subsp. corporis GN=Phum_PHUM390500 PE=4 SV=1	3e-56	ref|XP_003492100.1| PREDICTED: translocon-associated protein subunit beta-like [Bombus impatiens]	9e-58	lcl|E0VR09_PEDHC/5-186 PF05753.9;TRAP_beta;	1e-56	U	GO:0005783.endoplasmic reticulum;GO:0004872.receptor activity;GO:0016021.integral to membrane;	-	K13250	ko04141. Protein processing in endoplasmic reticulum;
comp207604_c0_seq1	up	0.09	0.64	2.83007	0.502393	1	0.595571	1	1	0.925492	SSR1	translocon-associated protein subunit alpha	926	-	-	gnl|CDD|146497 pfam03896. TRAP_alpha. Translocon-associated protein (TRAP). alpha subunit. The alpha-subunit of the TRAP complex (TRAP alpha) is a single-spanning membrane protein of the endoplasmic reticulum (ER) which is found in proximity of nascent polypeptide chains translocating across the membrane.	2e-65	tr|E2B9X6|E2B9X6_HARSA Translocon-associated protein subunit alpha OS=Harpegnathos saltator GN=EAI_17013 PE=4 SV=1	5e-51	ref|NP_001153353.1| signal sequence receptor. alpha precursor [Nasonia vitripennis]	2e-54	lcl|E2B9X6_9HYME/1-283 PF03896.11;TRAP_alpha;	1e-51	U	GO:0005783.endoplasmic reticulum;	-	K13249	ko04141. Protein processing in endoplasmic reticulum;
comp150175_c0_seq1	up	0.05	0.73	3.8679	0.502393	1	0.713947	1	1	0.981767	SSR1	translocon-associated protein subunit alpha	441	-	-	-	-	tr|E0VLV3|E0VLV3_PEDHC Translocon-associated protein subunit alpha. putative OS=Pediculus humanus subsp. corporis GN=Phum_PHUM294390 PE=4 SV=1	6e-15	ref|XP_002427097.1| translocon-associated protein subunit alpha precursor. putative [Pediculus humanus corporis] gb|EEB14359.1| translocon-associated protein subunit alpha precursor. putative [Pediculus humanus corporis]	6e-15	lcl|E0VLV3_PEDHC/1-283 PF03896.11;TRAP_alpha;	1e-15	-	GO:0005783.endoplasmic reticulum;	-	K13249	ko04141. Protein processing in endoplasmic reticulum;
comp49258_c0_seq11	up	0.6	2.12	1.82103	0.50359	0.873197	0.758535	1	1	0.989208	SEC63	translocation protein SEC63	218	-	-	gnl|CDD|197804 smart00611. SEC63. Domain of unknown function in Sec63p. Brr2p and other proteins.	8e-56	tr|F6H6A8|F6H6A8_VITVI Putative uncharacterized protein OS=Vitis vinifera GN=VIT_16s0050g01460 PE=4 SV=1	0	ref|XP_002275958.1| PREDICTED: translocation protein SEC63 homolog [Vitis vinifera]	0	lcl|E0CUS9_VITVI/205-604 PF02889.11;Sec63;	0	O	GO:0006457.protein folding;GO:0051082.unfolded protein binding;GO:0031072.heat shock protein binding;GO:0006950.response to stress;	-	K09540	ko03060. Protein export;ko04141. Protein processing in endoplasmic reticulum;
comp448356_c0_seq1	up	0.06	0.23	1.9386	1	1	0.122621	1	1	0.422933	SEC63	translocation protein SEC63	344	sp|Q8VHE0|SEC63_MOUSE Translocation protein SEC63 homolog OS=Mus musculus GN=Sec63 PE=1 SV=4	1e-25	gnl|CDD|197804 smart00611. SEC63. Domain of unknown function in Sec63p. Brr2p and other proteins.	1e-22	tr|E0VGI3|E0VGI3_PEDHC Putative uncharacterized protein OS=Pediculus humanus subsp. corporis GN=Phum_PHUM183580 PE=4 SV=1	2e-36	ref|XP_002425227.1| conserved hypothetical protein [Pediculus humanus corporis] gb|EEB12489.1| conserved hypothetical protein [Pediculus humanus corporis]	2e-36	lcl|E0VGI3_PEDHC/203-537 PF02889.11;Sec63;	1e-38	UO	GO:0016020.membrane;GO:0006810.transport;GO:0006457.protein folding;GO:0005783.endoplasmic reticulum;GO:0031072.heat shock protein binding;GO:0051082.unfolded protein binding;GO:0016021.integral to membrane;GO:0005789.endoplasmic reticulum membrane;GO:0015031.protein transport;	-	K09540	ko03060. Protein export;ko04141. Protein processing in endoplasmic reticulum;
comp49258_c0_seq13	up	0.36	1.49	2.04924	0.502393	1	0.929027	1	1	0.994423	SEC63	translocation protein SEC63	168	-	-	gnl|CDD|197804 smart00611. SEC63. Domain of unknown function in Sec63p. Brr2p and other proteins.	8e-56	tr|F6H6A8|F6H6A8_VITVI Putative uncharacterized protein OS=Vitis vinifera GN=VIT_16s0050g01460 PE=4 SV=1	0	ref|XP_002275958.1| PREDICTED: translocation protein SEC63 homolog [Vitis vinifera]	0	lcl|E0CUS9_VITVI/205-604 PF02889.11;Sec63;	0	O	GO:0006457.protein folding;GO:0051082.unfolded protein binding;GO:0031072.heat shock protein binding;GO:0006950.response to stress;	-	K09540	ko03060. Protein export;ko04141. Protein processing in endoplasmic reticulum;
comp799439_c0_seq1	up	0.04	0.25	2.64386	1	1	0.141674	1	1	0.443239	SEC63	translocation protein SEC63	283	sp|Q8VHE0|SEC63_MOUSE Translocation protein SEC63 homolog OS=Mus musculus GN=Sec63 PE=1 SV=4	7e-34	gnl|CDD|34966 COG5407. SEC63. Preprotein translocase subunit Sec63 [Intracellular trafficking and secretion].	1e-20	tr|F4WPC9|F4WPC9_ACREC Translocation protein SEC63-like protein OS=Acromyrmex echinatior GN=G5I_07604 PE=4 SV=1	1e-47	gb|EGI64024.1| Translocation protein SEC63-like protein [Acromyrmex echinatior]	1e-47	lcl|B0X412_CULQU/176-482 PF02889.11;Sec63;	3e-13	O	GO:0016020.membrane;GO:0006810.transport;GO:0006457.protein folding;GO:0005783.endoplasmic reticulum;GO:0031072.heat shock protein binding;GO:0051082.unfolded protein binding;GO:0016021.integral to membrane;GO:0005789.endoplasmic reticulum membrane;GO:0015031.protein transport;	-	K09540	ko03060. Protein export;ko04141. Protein processing in endoplasmic reticulum;
comp455552_c0_seq1	up	0.03	0.26	3.11548	1	1	0.152016	1	1	0.45588	SEC63	translocation protein SEC63	309	-	-	-	-	tr|E9G0L2|E9G0L2_DAPPU Putative uncharacterized protein OS=Daphnia pulex GN=DAPPUDRAFT_307064 PE=4 SV=1	6e-14	ref|XP_003242698.1| PREDICTED: translocation protein SEC63 homolog isoform 3 [Acyrthosiphon pisum]	3e-15	lcl|E9G0L2_DAPPU/610-723 PB012611; Pfam-B_12611;	3e-15	-	GO:0006457.protein folding;GO:0051082.unfolded protein binding;GO:0031072.heat shock protein binding;	-	K09540	ko03060. Protein export;ko04141. Protein processing in endoplasmic reticulum;
comp191057_c0_seq1	up	0.17	0.47	1.46713	1	1	0.379489	1	1	0.726149	SEC62	translocation protein SEC62	1949	-	-	-	-	tr|B3MPD1|B3MPD1_DROAN GF15737 OS=Drosophila ananassae GN=GF15737 PE=4 SV=1	5e-68	ref|XP_001963029.1| GF15737 [Drosophila ananassae] gb|EDV32250.1| GF15737 [Drosophila ananassae]	5e-68	lcl|E0VUS2_PEDHC/99-320 PF03839.11;Sec62;	4e-45	-	GO:0008565.protein transporter activity;GO:0016021.integral to membrane;GO:0015031.protein transport;	-	K12275	ko03060. Protein export;ko04141. Protein processing in endoplasmic reticulum;
comp241092_c0_seq1	up	0.16	0.34	1.08746	1	1	0.244808	1	1	0.566645	TRAM1	translocating chain-associated membrane protein 1	1050	-	-	-	-	tr|E0VUU4|E0VUU4_PEDHC Translocation-associated membrane protein. putative OS=Pediculus humanus subsp. corporis GN=Phum_PHUM455380 PE=4 SV=1	3e-78	ref|XP_002429888.1| translocation-associated membrane protein. putative [Pediculus humanus corporis] gb|EEB17150.1| translocation-associated membrane protein. putative [Pediculus humanus corporis]	2e-78	lcl|E0VUU4_PEDHC/116-318 PF03798.11;TRAM_LAG1_CLN8;	2e-78	-	GO:0016020.membrane;GO:0016021.integral to membrane;	-	K14010	ko04141. Protein processing in endoplasmic reticulum;
comp233069_c0_seq1	up	0.15	0.51	1.76553	0.502393	1	0.428546	1	1	0.779018	TRAM1	translocating chain-associated membrane protein 1	474	sp|Q6DED0|TR1L1_XENLA Translocating chain-associated membrane protein 1-like 1 OS=Xenopus laevis GN=tram1l1 PE=2 SV=1	5e-35	gnl|CDD|203928 pfam08390. TRAM1. TRAM1-like protein. This family comprises sequences that are similar to human TRAM1. This is a transmembrane protein of the endoplasmic reticulum. thought to be involved in the membrane transfer of secretory proteins. The region featured in this family is found N-terminal to the longevity-assurance protein region (pfam03798).	2e-16	tr|F4WVC7|F4WVC7_ACREC Translocating chain-associated membrane protein 1-like 1 OS=Acromyrmex echinatior GN=G5I_09795 PE=4 SV=1	8e-42	gb|EGI61893.1| Translocating chain-associated membrane protein 1-like 1 [Acromyrmex echinatior]	8e-42	lcl|E0VUU4_PEDHC/48-114 PF08390.6;TRAM1;	1e-16	U	GO:0006810.transport;GO:0016020.membrane;GO:0055085.transmembrane transport;GO:0005783.endoplasmic reticulum;GO:0016021.integral to membrane;GO:0005789.endoplasmic reticulum membrane;GO:0015031.protein transport;	-	K14010	ko04141. Protein processing in endoplasmic reticulum;
comp578839_c0_seq1	up	0.05	0.2	2	1	1	0.0886781	1	1	0.385909	EIF2B5	translation initiation factor eIF-2B subunit epsilon	200	sp|P32501|EI2BE_YEAST Translation initiation factor eIF-2B subunit epsilon OS=Saccharomyces cerevisiae (strain ATCC 204508 / S288c) GN=GCD6 PE=1 SV=1	9e-14	gnl|CDD|100061 cd05787. LbH_eIF2B_epsilon. eIF-2B epsilon subunit. central Left-handed parallel beta-Helix (LbH) domain: eIF-2B is a eukaryotic translation initiator. a guanine nucleotide exchange factor (GEF) composed of five different subunits (alpha. beta. gamma. delta and epsilon). eIF2B is important for regenerating GTP-bound eIF2 during the initiation process. This event is obligatory for e…	3e-26	tr|G0W8M9|G0W8M9_NAUDC Putative uncharacterized protein NDAI0C04810 OS=Naumovozyma dairenensis (strain ATCC 10597 / BCRC 20456 / CBS 421 / NBRC 0211 / NRRL Y-12639) GN=NDAI0C04810 PE=4 SV=1	4e-14	ref|XP_003669383.1| hypothetical protein NDAI_0C04810 [Naumovozyma dairenensis CBS 421] emb|CCD24140.1| hypothetical protein NDAI_0C04810 [Naumovozyma dairenensis CBS 421]	4e-14	-	-	J	GO:0016070.RNA metabolic process;GO:0009058.biosynthetic process;GO:0016779.nucleotidyltransferase activity;GO:0016740.transferase activity;GO:0005488.binding;	-	K03240	ko03013. RNA transport;
[truncated: 37,691 more rows]

## Sheet: DEG_down
Transcript	significance	Duizhao	Chuli	fold.change(AB)	fisher.greater(AB)	fisher.less(AB)	chisq(AB)	fisher.greater.fdr(AB)	fisher.less.fdr(AB)	chisq.fdr(AB)	Name	Definition	Length	Swissprot_des	Swissprot_evalue	Cdd_des	Cdd_evalue	Trembl_des	Trembl_evalue	NR_des	NR_evalue	PFAM_des	PFAM_evalue	KOG	GO	EC	KO	Pathway
[truncated: 22,005 more rows]
