# Supplementary material for: Comparative transcriptome analysis of the Asteraceae halophyte Karelinia caspica under salt stress
Source: BMC Res Notes. 2014 Dec 17;7:927. doi: 10.1186/1756-0500-7-927 (PMC4320537; doi:10.1186/1756-0500-7-927)
Supplement: Supplementary file 6 — Additional file 6: Table S6: KEGG functional analysis of the differentially expressed unigenes. (XLSX 22 KB) [file 13104_2013_3468_MOESM6_ESM.xlsx]

## Sheet: KEGG_Duizhao_Chuli_all
ko	All_transcripts_with_KEGG_annotation(21892)	DETs_with_KEGG_annotation(6116)	Pvalue	Qvalue	pathway
ko00010	381	114	0.176308	0.310344	Glycolysis / Gluconeogenesis
ko00020	227	80	0.00638564	0.0167137	Citrate cycle (TCA cycle)
ko00030	190	47	0.817052	1	Pentose phosphate pathway
ko00040	221	83	0.000707618	0.00236659	Pentose and glucuronate interconversions
ko00051	193	56	0.335262	0.52287	Fructose and mannose metabolism
ko00052	361	137	1.26646e-05	6.68779e-05	Galactose metabolism
ko00053	135	46	0.0476691	0.0982768	Ascorbate and aldarate metabolism
ko00061	125	39	0.179358	0.312062	Fatty acid biosynthesis
ko00062	119	34	0.39326	0.600869	Fatty acid elongation in mitochondria
ko00071	237	97	5.56468e-06	3.28641e-05	Fatty acid metabolism
ko00072	51	12	0.701619	0.968749	Synthesis and degradation of ketone bodies
ko00100	181	24	0.999998	1	Steroid biosynthesis
ko00120	6	6	0	0	Primary bile acid biosynthesis
ko00130	157	19	0.999999	1	Ubiquinone and other terpenoid-quinone biosynthesis
ko00140	27	26	1.06886e-15	2.60794e-14	Steroid hormone biosynthesis
ko00190	517	197	1.59548e-07	1.17132e-06	Oxidative phosphorylation
ko00195	144	17	0.999998	1	Photosynthesis
ko00196	61	8	0.99517	1	Photosynthesis - antenna proteins
ko00230	821	237	0.258438	0.427417	Purine metabolism
ko00232	44	13	0.334969	0.52287	Caffeine metabolism
ko00240	638	195	0.0620673	0.124548	Pyrimidine metabolism
ko00250	285	109	5.76332e-05	0.000251415	Alanine, aspartate and glutamate metabolism
ko00253	12	0	0.98041	1	Tetracycline biosynthesis
ko00260	276	66	0.925515	1	Glycine, serine and threonine metabolism
ko00270	490	99	0.999956	1	Cysteine and methionine metabolism
ko00280	247	111	3.40405e-09	3.53317e-08	Valine, leucine and isoleucine degradation
ko00281	27	2	0.990787	1	Geraniol degradation
ko00290	56	19	0.126252	0.231718	Valine, leucine and isoleucine biosynthesis
ko00300	73	22	0.286652	0.463883	Lysine biosynthesis
ko00310	162	66	0.000155771	0.000625161	Lysine degradation
ko00330	503	124	0.947717	1	Arginine and proline metabolism
ko00340	56	27	0.000379961	0.00139473	Histidine metabolism
ko00350	247	67	0.5811	0.83291	Tyrosine metabolism
ko00351	12	6	0.0263227	0.05869	DDT degradation
ko00360	277	93	0.0161825	0.0386581	Phenylalanine metabolism
ko00361	13	6	0.0434962	0.091555	Chlorocyclohexane and chlorobenzene degradation
ko00362	34	18	0.000561828	0.0019664	Benzoate degradation
ko00363	83	39	6.86427e-05	0.000286965	Bisphenol degradation
ko00380	131	67	5.6229e-09	5.14204e-08	Tryptophan metabolism
ko00400	241	35	0.999999	1	Phenylalanine, tyrosine and tryptophan biosynthesis
ko00401	22	13	0.000508351	0.00180016	Novobiocin biosynthesis
ko00410	319	84	0.717223	0.981291	beta-Alanine metabolism
ko00430	25	7	0.397159	0.603762	Taurine and hypotaurine metabolism
ko00440	48	5	0.996978	1	Phosphonate and phosphinate metabolism
ko00450	78	23	0.327535	0.518884	Selenocompound metabolism
ko00460	183	24	0.999999	1	Cyanoamino acid metabolism
ko00471	11	9	2.36503e-05	0.000109519	D-Glutamine and D-glutamate metabolism
ko00480	364	109	0.178471	0.312062	Glutathione metabolism
ko00500	775	253	0.00146932	0.00451291	Starch and sucrose metabolism
ko00510	304	47	1	1	N-Glycan biosynthesis
ko00511	99	22	0.877909	1	Other glycan degradation
ko00512	8	8	0	0	Mucin type O-Glycan biosynthesis
ko00513	183	30	0.999827	1	Various types of N-glycan biosynthesis
ko00514	36	30	5.03851e-13	8.92113e-12	Other types of O-glycan biosynthesis
ko00520	522	126	0.973109	1	Amino sugar and nucleotide sugar metabolism
ko00521	34	15	0.013514	0.0336174	Streptomycin biosynthesis
ko00523	7	0	0.899117	1	Polyketide sugar unit biosynthesis
ko00524	15	7	0.033346	0.0716938	Butirosin and neomycin biosynthesis
ko00531	129	26	0.9726	1	Glycosaminoglycan degradation
ko00532	4	4	0	0	Glycosaminoglycan biosynthesis - chondroitin sulfate
ko00534	5	4	0.0016998	0.0051164	Glycosaminoglycan biosynthesis - heparan sulfate
ko00540	67	0	1	1	Lipopolysaccharide biosynthesis
ko00561	292	81	0.500247	0.73811	Glycerolipid metabolism
ko00562	247	44	0.999863	1	Inositol phosphate metabolism
ko00563	295	35	1	1	Glycosylphosphatidylinositol(GPI)-anchor biosynthesis
ko00564	526	90	1	1	Glycerophospholipid metabolism
ko00565	157	35	0.93458	1	Ether lipid metabolism
ko00590	65	10	0.98662	1	Arachidonic acid metabolism
ko00591	73	23	0.206677	0.350422	Linoleic acid metabolism
ko00592	111	30	0.536955	0.773318	alpha-Linolenic acid metabolism
ko00600	131	30	0.884508	1	Sphingolipid metabolism
ko00603	28	14	0.00370029	0.0102182	Glycosphingolipid biosynthesis - globo series
ko00604	25	12	0.00933687	0.0240205	Glycosphingolipid biosynthesis - ganglio series
ko00620	328	106	0.0340685	0.0727277	Pyruvate metabolism
ko00623	4	1	0.312123	0.497084	Toluene degradation
ko00624	100	48	6.18968e-06	3.58287e-05	Polycyclic aromatic hydrocarbon degradation
ko00625	67	25	0.0351003	0.0744028	Chloroalkane and chloroalkene degradation
ko00626	41	10	0.621174	0.88195	Naphthalene degradation
ko00627	101	53	5.53263e-08	4.1633e-07	Aminobenzoate degradation
ko00630	287	68	0.940775	1	Glyoxylate and dicarboxylate metabolism
ko00640	224	105	4.65095e-10	6.08668e-09	Propanoate metabolism
ko00643	18	9	0.0124921	0.0315977	Styrene degradation
ko00650	113	38	0.0746292	0.145866	Butanoate metabolism
ko00660	13	5	0.125814	0.231718	C5-Branched dibasic acid metabolism
ko00670	131	24	0.99273	1	One carbon pool by folate
ko00680	361	131	0.000201129	0.000796575	Methane metabolism
ko00710	268	50	0.999731	1	Carbon fixation in photosynthetic organisms
ko00720	153	50	0.082069	0.158351	Carbon fixation pathways in prokaryotes
ko00730	22	2	0.967289	1	Thiamine metabolism
ko00740	31	13	0.0300685	0.0655637	Riboflavin metabolism
ko00750	16	6	0.130313	0.237363	Vitamin B6 metabolism
ko00760	244	24	1	1	Nicotinate and nicotinamide metabolism
ko00770	125	15	0.999986	1	Pantothenate and CoA biosynthesis
ko00780	12	5	0.0878212	0.168371	Biotin metabolism
ko00785	7	4	0.0210724	0.0491689	Lipoic acid metabolism
ko00790	107	14	0.999807	1	Folate biosynthesis
ko00830	87	48	2.48737e-08	2.01332e-07	Retinol metabolism
ko00860	164	58	0.0148725	0.0363953	Porphyrin and chlorophyll metabolism
ko00900	251	47	0.999544	1	Terpenoid backbone biosynthesis
ko00902	28	12	0.028201	0.0619599	Monoterpenoid biosynthesis
ko00903	106	52	1.20047e-06	7.85525e-06	Limonene and pinene degradation
ko00904	46	12	0.53631	0.773318	Diterpenoid biosynthesis
ko00905	37	8	0.744584	1	Brassinosteroid biosynthesis
ko00906	65	9	0.994312	1	Carotenoid biosynthesis
ko00908	43	18	0.0163529	0.0387576	Zeatin biosynthesis
ko00909	46	21	0.00320533	0.00901687	Sesquiterpenoid biosynthesis
ko00910	112	71	1.12635e-15	2.60794e-14	Nitrogen metabolism
ko00920	76	23	0.276648	0.451113	Sulfur metabolism
ko00930	13	8	0.00233699	0.00669937	Caprolactam degradation
ko00940	349	100	0.356406	0.547338	Phenylpropanoid biosynthesis
ko00941	75	19	0.639729	0.899806	Flavonoid biosynthesis
ko00942	5	3	0.023637	0.0530951	Anthocyanin biosynthesis
ko00944	40	11	0.444243	0.668586	Flavone and flavonol biosynthesis
ko00945	113	49	0.000147318	0.000599228	Stilbenoid, diarylheptanoid and gingerol biosynthesis
ko00950	154	33	0.959587	1	Isoquinoline alkaloid biosynthesis
ko00960	164	32	0.991663	1	Tropane, piperidine and pyridine alkaloid biosynthesis
ko00965	4	3	0.00608725	0.0160725	Betalain biosynthesis
ko00966	23	6	0.472365	0.700403	Glucosinolate biosynthesis
ko00970	296	95	0.0489507	0.100232	Aminoacyl-tRNA biosynthesis
ko00980	170	82	5.63745e-09	5.14204e-08	Metabolism of xenobiotics by cytochrome P450
ko00981	4	4	0	0	Insect hormone biosynthesis
ko00982	243	114	8.59986e-11	1.17662e-09	Drug metabolism - cytochrome P450
ko00983	111	78	3.38228e-21	1.45438e-19	Drug metabolism - other enzymes
ko01040	175	86	7.8094e-10	9.40252e-09	Biosynthesis of unsaturated fatty acids
ko01051	5	3	0.023637	0.0530951	Biosynthesis of ansamycins
ko01053	45	0	1	1	Biosynthesis of siderophore group nonribosomal peptides
ko02010	185	49	0.636367	0.899279	ABC transporters
ko02020	65	29	0.00130017	0.00403454	Two-component system
ko03008	607	141	0.995549	1	Ribosome biogenesis in eukaryotes
ko03010	628	224	7.5588e-06	4.29283e-05	Ribosome
ko03013	754	205	0.662896	0.919501	RNA transport
ko03015	625	113	1	1	mRNA surveillance pathway
ko03018	731	116	1	1	RNA degradation
ko03020	272	60	0.984002	1	RNA polymerase
ko03022	247	46	0.999561	1	Basal transcription factors
ko03030	204	86	4.27363e-06	2.73694e-05	DNA replication
ko03040	988	291	0.130905	0.237363	Spliceosome
ko03050	164	58	0.0148725	0.0363953	Proteasome
ko03060	195	35	0.999217	1	Protein export
ko03070	77	7	0.999955	1	Bacterial secretion system
ko03410	328	58	0.999991	1	Base excision repair
ko03420	262	68	0.740383	1	Nucleotide excision repair
ko03430	169	49	0.343164	0.532435	Mismatch repair
ko03440	373	49	1	1	Homologous recombination
ko03450	84	9	0.999888	1	Non-homologous end-joining
ko04010	346	166	5.2728e-16	1.58711e-14	MAPK signaling pathway
ko04011	32	16	0.00229167	0.00663263	MAPK signaling pathway - yeast
ko04012	144	60	0.000136125	0.000561283	ErbB signaling pathway
ko04013	87	32	0.0273552	0.0605434	MAPK signaling pathway - fly
ko04020	233	105	7.10816e-09	6.29281e-08	Calcium signaling pathway
ko04060	9	8	1.03227e-05	5.64936e-05	Cytokine-cytokine receptor interaction
ko04070	306	55	0.999969	1	Phosphatidylinositol signaling system
ko04075	695	80	1	1	Plant hormone signal transduction
ko04080	50	28	7.97524e-06	4.44546e-05	Neuroactive ligand-receptor interaction
ko04110	438	152	0.000739247	0.0024452	Cell cycle
ko04111	403	139	0.00153987	0.00468184	Cell cycle - yeast
ko04112	59	12	0.878246	1	Cell cycle - Caulobacter
ko04113	304	109	0.000992924	0.00321366	Meiosis - yeast
ko04114	478	121	0.89346	1	Oocyte meiosis
ko04115	160	42	0.647215	0.901907	p53 signaling pathway
ko04120	508	170	0.00244268	0.00693629	Ubiquitin mediated proteolysis
ko04122	90	6	1	1	Sulfur relay system
ko04130	147	21	0.999936	1	SNARE interactions in vesicular transport
ko04140	59	19	0.188973	0.325034	Regulation of autophagy
ko04141	864	260	0.0703023	0.138307	Protein processing in endoplasmic reticulum
ko04142	546	166	0.0895434	0.170586	Lysosome
ko04144	525	186	6.2458e-05	0.000264787	Endocytosis
ko04145	391	163	1.40697e-09	1.51249e-08	Phagosome
ko04146	505	150	0.172139	0.304788	Peroxisome
ko04150	204	52	0.757514	1	mTOR signaling pathway
ko04210	189	41	0.969426	1	Apoptosis
ko04310	304	91	0.19809	0.338779	Wnt signaling pathway
ko04330	108	46	0.000365373	0.00135774	Notch signaling pathway
ko04340	73	24	0.142126	0.256167	Hedgehog signaling pathway
ko04350	200	48	0.87944	1	TGF-beta signaling pathway
ko04370	124	48	0.00343869	0.00958375	VEGF signaling pathway
ko04510	441	191	1.0672e-12	1.60613e-11	Focal adhesion
ko04512	54	43	3.8577e-16	1.29019e-14	ECM-receptor interaction
ko04514	18	11	0.000705387	0.00236659	Cell adhesion molecules (CAMs)
ko04520	215	99	4.50883e-09	4.52386e-08	Adherens junction
ko04530	318	120	5.31434e-05	0.000238749	Tight junction
ko04540	221	83	0.000707618	0.00236659	Gap junction
ko04630	55	25	0.00174413	0.00519786	Jak-STAT signaling pathway
ko04810	383	161	8.50608e-10	9.84742e-09	Regulation of actin cytoskeleton
